# Supplementary material for: Coordination environment dependent selectivity of single-site-Cu enriched crystalline porous catalysts in CO2 reduction to CH4
Source: Nat Commun. 2021 Nov 4;12:6390. doi: 10.1038/s41467-021-26724-8 (PMC8568903; doi:10.1038/s41467-021-26724-8)
Supplement: Supplementary file 7 — Source Data [file 41467_2021_26724_MOESM7_ESM.xlsx]

## Sheet: Figure 1b
Figure 1b
Experimental XRD pattern			Simulated XRD pattern
2q	Intensity		2q	Intensity
5	67.7631		5	5.52744
5.01	39.8924		5.02	7.29648
5.02	35.0216		5.04	10.2345
5.03	53.1508		5.06	15.2046
5.04	39.2801		5.08	23.2564
5.05	36.4093		5.1	34.7789
5.06	38.5384		5.12	46.5155
5.07	-4.33237		5.14	48.9551
5.08	-6.2032		5.16	49.2215
5.09	11.926		5.18	37.1599
5.1	60.0551		5.2	28.0941
5.11	-10.8158		5.22	22.4238
5.12	47.3134		5.24	19.1709
5.13	37.4425		5.26	17.3695
5.14	62.5716		5.28	16.374
5.15	-6.29931		5.3	15.8313
5.16	12.8298		5.32	15.5643
5.17	43.9589		5.34	15.4819
5.18	7.08796		5.36	15.5329
5.19	34.2171		5.38	15.6856
5.2	38.3461		5.4	15.9199
5.21	56.4752		5.42	16.3207
5.22	58.6043		5.44	16.6863
5.23	1.73339		5.46	17.1074
5.24	59.8625		5.48	17.5817
5.25	49.9916		5.5	18.1081
5.26	52.1207		5.52	18.6826
5.27	22.2498		5.54	19.2946
5.28	43.3789		5.56	19.9388
5.29	51.508		5.58	20.6275
5.3	7.63711		5.6	21.3712
5.31	48.7662		5.62	22.0215
5.32	35.8954		5.64	22.8891
5.33	39.0245		5.66	23.8203
5.34	49.1537		5.68	24.819
5.35	32.2829		5.7	25.8897
5.36	67.412		5.72	27.0382
5.37	30.5412		5.74	28.2711
5.38	24.6704		5.76	29.5959
5.39	26.7996		5.78	31.0213
5.4	33.9289		5.8	32.5569
5.41	28.0581		5.82	34.2138
5.42	14.1874		5.84	36.0046
5.43	18.3166		5.86	37.9435
5.44	30.4459		5.88	40.0469
5.45	23.5752		5.9	42.3334
5.46	11.7045		5.92	44.8247
5.47	13.8338		5.94	47.5453
5.48	23.9631		5.96	50.5242
5.49	54.0924		5.98	53.7944
5.5	72.2218		6	57.3951
5.51	-8.64889		6.02	61.3719
5.52	43.4804		6.04	65.7786
5.53	28.6098		6.06	70.679
5.54	57.7391		6.08	76.1495
5.55	39.8684		6.1	82.2813
5.56	2.9977		6.12	89.185
5.57	29.127		6.14	96.995
5.58	39.2563		6.16	105.876
5.59	37.3856		6.18	116.033
5.6	32.5148		6.2	127.72
5.61	-7.35596		6.22	141.258
5.62	11.7733		6.24	157.059
5.63	22.9025		6.26	175.651
5.64	55.0316		6.28	197.725
5.65	49.1608		6.3	224.203
5.66	44.29		6.32	256.321
5.67	52.4191		6.34	295.781
5.68	26.5482		6.36	344.968
5.69	1.67723		6.38	407.298
5.7	61.8063		6.4	487.807
5.71	33.9353		6.42	594.226
5.72	27.0643		6.44	739.252
5.73	62.1932		6.46	945.923
5.74	66.3221		6.48	1259.71
5.75	14.451		6.5	1769.68
5.76	25.5798		6.52	2629.73
5.77	43.7086		6.54	4049.1
5.78	65.8374		6.56	6184.12
5.79	36.9661		6.58	8706.61
5.8	27.0948		6.6	10000
5.81	33.2234		6.62	8650.5
5.82	35.352		6.64	6124.93
5.83	31.4805		6.66	4007.91
5.84	72.6089		6.68	2605.71
5.85	33.7374		6.7	1757.73
5.86	63.8657		6.72	1255.53
5.87	70.994		6.74	947.055
5.88	106.122		6.76	744.948
5.89	51.2503		6.78	605.14
5.9	79.3784		6.8	506.151
5.91	66.5064		6.82	437.338
5.92	67.6343		6.84	394.023
5.93	55.7622		6.86	369.947
5.94	47.8899		6.88	354.004
5.95	54.0176		6.9	323.481
5.96	66.1452		6.92	275.1
5.97	53.2727		6.94	227.97
5.98	70.4001		6.96	191.021
5.99	48.5275		6.98	163.688
6	76.6547		7	143.321
6.01	72.7818		7.02	127.573
6.02	66.9088		7.04	114.868
6.03	56.0357		7.06	104.277
6.04	46.1625		7.08	95.2572
6.05	67.2892		7.1	87.4681
6.06	70.4158		7.12	80.6734
6.07	98.5423		7.14	74.6987
6.08	61.6686		7.16	69.41
6.09	120.795		7.18	64.702
6.1	111.921		7.2	60.4907
6.11	112.047		7.22	56.7074
6.12	103.173		7.24	53.2958
6.13	120.299		7.26	50.2092
6.14	134.424		7.28	47.4083
6.15	158.55		7.3	44.8601
6.16	123.675		7.32	42.5362
6.17	101.8		7.34	40.4128
6.18	128.925		7.36	38.469
6.19	150.05		7.38	36.6872
6.2	159.175		7.4	35.0519
6.21	141.299		7.42	33.5497
6.22	143.424		7.44	32.1691
6.23	136.548		7.46	30.9
6.24	156.672		7.48	29.7337
6.25	168.796		7.5	28.6627
6.26	169.92		7.52	27.6805
6.27	233.043		7.54	26.7816
6.28	224.167		7.56	25.9613
6.29	162.29		7.58	25.2159
6.3	218.413		7.6	24.6006
6.31	215.536		7.62	23.9991
6.32	302.659		7.64	23.4671
6.33	258.781		7.66	23.0058
6.34	263.904		7.68	22.6192
6.35	252.026		7.7	22.3146
6.36	288.148		7.72	22.1011
6.37	288.269		7.74	21.983
6.38	363.391		7.76	21.9338
6.39	327.512		7.78	21.8834
6.4	312.633		7.8	21.8267
6.41	387.754		7.82	21.8466
6.42	362.875		7.84	21.9917
6.43	420.995		7.86	22.276
6.44	460.116		7.88	22.7085
6.45	458.236		7.9	23.3027
6.46	457.355		7.92	24.0812
6.47	467.475		7.94	25.0766
6.48	505.594		7.96	26.3341
6.49	561.713		7.98	27.9146
6.5	553.832		8	29.9006
6.51	554.951		8.02	32.4036
6.52	623.069		8.04	35.5734
6.53	627.187		8.06	29.9387
6.54	652.305		8.08	35.3793
6.55	649.423		8.1	42.4175
6.56	649.54		8.12	51.7886
6.57	680.657		8.14	64.6908
6.58	657.774		8.16	83.3314
6.59	684.89		8.18	112.102
6.6	629.006		8.2	159.452
6.61	630.122		8.22	239.373
6.62	655.238		8.24	369.468
6.63	614.353		8.26	558.43
6.64	541.468		8.28	760.17
6.65	524.583		8.3	820.631
6.66	522.697		8.32	670.974
6.67	468.811		8.34	462.691
6.68	374.925		8.36	300.863
6.69	340.039		8.38	196.516
6.7	348.152		8.4	134.077
6.71	300.264		8.42	96.9054
6.72	296.377		8.44	73.6867
6.73	248.489		8.46	58.14
6.74	231.601		8.48	47.1002
6.75	190.712		8.5	38.9399
6.76	188.823		8.52	32.7388
6.77	167.934		8.54	27.9251
6.78	186.044		8.56	24.1223
6.79	151.154		8.58	21.1172
6.8	123.264		8.6	18.643
6.81	79.3728		8.62	16.6137
6.82	88.4816		8.64	14.9356
6.83	85.59		8.66	13.5398
6.84	104.698		8.68	12.3747
6.85	89.8055		8.7	11.4021
6.86	121.913		8.72	10.5936
6.87	83.0195		8.74	9.92868
6.88	58.1258		8.76	9.39348
6.89	47.2317		8.78	8.98032
6.9	1.33721		8.8	8.68769
6.91	56.4423		8.82	9.78536
6.92	42.5469		8.84	9.79497
6.93	20.6511		8.86	9.97451
6.94	54.7548		8.88	10.3727
6.95	69.8581		8.9	11.0775
6.96	44.9609		8.92	12.2598
6.97	68.0632		8.94	14.2652
6.98	11.1651		8.96	17.7521
6.99	23.2665		8.98	23.7785
7	37.3674		9	33.5975
7.01	32.4678		9.02	47.5442
7.02	49.5678		9.04	61.2393
7.03	22.6672		9.06	63.0687
7.04	49.7662		9.08	50.8233
7.05	29.8646		9.1	36.0873
7.06	21.9625		9.12	25.1019
7.07	4.05991		9.14	18.1369
7.08	14.1568		9.16	13.9908
7.09	9.25312		9.18	11.5225
7.1	29.3489		9.2	9.98256
7.11	29.4442		9.22	8.96085
7.12	41.5389		9.24	8.25427
7.13	38.633		9.26	7.75657
7.14	36.7266		9.28	7.40806
7.15	-2.18046		9.3	7.17095
7.16	37.9119		9.32	7.02103
7.17	35.0037		9.34	6.94241
7.18	63.0949		9.36	6.92479
7.19	30.1855		9.38	6.96186
7.2	21.2755		9.4	7.0503
7.21	35.3649		9.42	7.18932
7.22	36.4536		9.44	7.38042
7.23	8.54171		9.46	7.62752
7.24	23.6292		9.48	7.93725
7.25	-17.284		9.5	8.31972
7.26	12.8021		9.52	8.78975
7.27	-1.11243		9.54	9.36879
7.28	34.9724		9.56	10.0889
7.29	-1.9435		9.58	10.9985
7.3	0.13994		9.6	12.1762
7.31	17.2227		9.62	13.7628
7.32	13.3048		9.64	16.1091
7.33	-17.6139		9.66	19.6002
7.34	-9.53326		9.68	25.2338
7.35	20.5467		9.7	34.2716
7.36	0.62587		9.72	47.6802
7.37	-13.2957		9.74	63.5914
7.38	1.7821		9.76	71.6787
7.39	-5.14088		9.78	64.9635
7.4	23.9354		9.8	51.162
7.41	21.0109		9.82	39.7745
7.42	21.0857		9.84	32.8406
7.43	0.1598		9.86	29.6022
7.44	6.23312		9.88	28.975
7.45	2.30569		9.9	30.2935
7.46	23.3775		9.92	33.4898
7.47	3.44859		9.94	39.0648
7.48	16.5189		9.96	47.9015
7.49	6.5885		9.98	60.644
7.5	-19.3427		10	75.5381
7.51	-7.27463		10.02	85.1181
7.52	16.7927		10.04	84.5279
7.53	35.8592		10.06	81.5288
7.54	28.925		10.08	83.167
7.55	6.99		10.1	91.4759
7.56	17.0542		10.12	107.435
7.57	31.1177		10.14	133.371
7.58	-4.81958		10.16	175.087
7.59	-9.75765		10.18	244.622
7.6	2.3035		10.2	362.892
7.61	-2.63613		10.22	557.382
7.62	13.4235		10.24	845.325
7.63	0.48227		10.26	1169.42
7.64	-4.4597		10.28	1301.04
7.65	-13.4025		10.3	1092.42
7.66	-6.34601		10.32	762.685
7.67	0.70965		10.34	497.528
7.68	-8.23546		10.36	324.481
7.69	-5.18136		10.38	220.348
7.7	25.872		10.4	158.486
7.71	-1.07549		10.42	120.119
7.72	38.9763		10.44	94.6431
7.73	13.0273		10.46	76.6831
7.74	33.0775		10.48	63.4572
7.75	-10.873		10.5	53.3733
7.76	8.17576		10.52	45.5242
7.77	-2.77627		10.54	39.3181
7.78	19.271		10.56	34.4817
7.79	18.3175		10.58	30.6453
7.8	4.3632		10.6	27.5281
7.81	34.4082		10.62	24.9546
7.82	20.4525		10.64	22.7386
7.83	23.4961		10.66	20.6154
7.84	55.5389		10.68	18.6209
7.85	92.581		10.7	16.916
7.86	35.6225		10.72	15.5191
7.87	29.6632		10.74	14.3837
7.88	52.7032		10.76	13.4608
7.89	64.7425		10.78	12.7145
7.9	84.7811		10.8	12.1236
7.91	67.819		10.82	11.7079
7.92	51.8563		10.84	11.4124
7.93	59.8929		10.86	11.2769
7.94	98.9287		10.88	11.3264
7.95	72.964		10.9	11.6051
7.96	121.999		10.92	12.1898
7.97	130.032		10.94	13.2212
7.98	130.066		10.96	14.9772
7.99	93.0982		10.98	18.0157
8	165.13		11	23.3911
8.01	137.161		11.02	32.547
8.02	154.192		11.04	47.0299
8.03	126.222		11.06	66.1064
8.04	131.252		11.08	80.6936
8.05	159.28		11.1	76.1789
8.06	158.308		11.12	57.5306
8.07	139.336		11.14	39.4758
8.08	190.363		11.16	26.874
8.09	120.389		11.18	19.0591
8.1	167.415		11.2	14.3911
8.11	155.44		11.22	11.4767
8.12	151.465		11.24	9.61571
8.13	150.488		11.26	8.32142
8.14	172.512		11.28	7.38169
8.15	224.535		11.3	6.68286
8.16	206.557		11.32	6.15945
8.17	178.578		11.34	5.77154
8.18	235.599		11.36	5.49522
8.19	246.62		11.38	5.31797
8.2	255.64		11.4	5.23759
8.21	266.659		11.42	5.2594
8.22	246.678		11.44	5.40347
8.23	255.696		11.46	5.70973
8.24	294.714		11.48	6.21659
8.25	247.731		11.5	7.17646
8.26	314.747		11.52	8.86763
8.27	335.763		11.54	11.8204
8.28	365.779		11.56	16.6899
8.29	398.794		11.58	23.7583
8.3	352.808		11.6	31.2017
8.31	391.822		11.62	33.2072
8.32	416.836		11.64	27.3758
8.33	445.849		11.66	19.4717
8.34	505.861		11.68	13.3594
8.35	495.873		11.7	9.41727
8.36	519.885		11.72	7.04447
8.37	609.896		11.74	4.36456
8.38	603.906		11.76	3.49963
8.39	618.916		11.78	4.08567
8.4	680.925		11.8	3.71809
8.41	675.934		11.82	3.46529
8.42	740.943		11.84	3.29369
8.43	766.951		11.86	3.18696
8.44	775.958		11.88	3.12479
8.45	793.966		11.9	3.1039
8.46	787.972		11.92	3.12165
8.47	850.978		11.94	3.17972
8.48	796.984		11.96	3.28332
8.49	761.989		11.98	3.43979
8.5	717.994		12	3.64595
8.51	763.998		12.02	3.86673
8.52	679.002		12.04	4.24197
8.53	611.006		12.06	4.49331
8.54	559.009		12.08	4.85335
8.55	572.011		12.1	5.31907
8.56	424.013		12.12	5.81125
8.57	383.015		12.14	6.3437
8.58	278.016		12.16	7.11668
8.59	373.017		12.18	8.37996
8.6	284.017		12.2	10.5033
8.61	287.017		12.22	14.0406
8.62	252.016		12.24	19.6174
8.63	225.015		12.26	27.2766
8.64	198.014		12.28	34.3806
8.65	199.012		12.3	35.057
8.66	146.01		12.32	29.4059
8.67	151.007		12.34	23.6237
8.68	150.004		12.36	20.5761
8.69	167.001		12.38	20.9312
8.7	127.997		12.4	24.8628
8.71	106.993		12.42	32.2749
8.72	97.9878		12.44	40.993
8.73	137.983		12.46	44.0753
8.74	93.9771		12.48	37.6162
8.75	127.971		12.5	28.1249
8.76	118.965		12.52	20.6847
8.77	114.958		12.54	15.951
8.78	106.951		12.56	13.1532
8.79	93.9432		12.58	11.6744
8.8	75.9353		12.6	10.9083
8.81	89.9269		12.62	10.5584
8.82	59.9181		12.64	10.4777
8.83	66.909		12.66	10.5931
8.84	104.899		12.68	10.8683
8.85	105.89		12.7	11.2853
8.86	52.8792		12.72	11.8386
8.87	70.8685		12.74	12.5329
8.88	25.8574		12.76	13.3834
8.89	57.846		12.78	14.4166
8.9	61.8341		12.8	15.668
8.91	24.8219		12.82	17.1882
8.92	69.8093		12.84	18.917
8.93	6.79629		12.86	20.7676
8.94	94.7829		12.88	22.7666
8.95	64.7692		12.9	25.1652
8.96	32.7551		12.92	28.1092
8.97	6.74062		12.94	31.7649
8.98	48.7258		12.96	36.3107
8.99	42.7106		12.98	42.0029
9	80.695		13	49.22
9.01	26.679		13.02	58.5267
9.02	37.6627		13.04	70.7914
9.03	35.646		13.06	87.4319
9.04	23.629		13.08	110.967
9.05	66.6116		13.1	146.462
9.06	56.5938		13.12	203.735
9.07	61.5757		13.14	300.071
9.08	28.5572		13.16	459.623
9.09	27.5383		13.18	702.395
9.1	53.5191		13.2	998.983
9.11	28.4995		13.22	1174.35
9.12	60.4796		13.24	1042.27
9.13	55.4593		13.26	750.665
9.14	61.4387		13.28	498.063
9.15	75.4176		13.3	329.988
9.16	50.3963		13.32	229.402
9.17	42.3746		13.34	171.232
9.18	66.3525		13.36	137.874
9.19	69.3301		13.38	120.79
9.2	76.3073		13.4	117.325
9.21	62.2842		13.42	128.223
9.22	92.2607		13.44	154.689
9.23	96.2369		13.46	190.782
9.24	55.2127		13.48	209.124
9.25	60.1882		13.5	183.341
9.26	67.1633		13.52	136.64
9.27	54.1381		13.54	97.1177
9.28	133.113		13.56	70.6866
9.29	109.087		13.58	54.717
9.3	113.06		13.6	45.5426
9.31	120.034		13.62	40.0967
9.32	129.007		13.64	36.1431
9.33	139.98		13.66	33.1449
9.34	112.952		13.68	31.7065
9.35	127.924		13.7	32.4717
9.36	163.896		13.72	36.388
9.37	191.867		13.74	44.9631
9.38	164.838		13.76	59.798
9.39	187.809		13.78	80.2004
9.4	161.779		13.8	96.5591
9.41	166.749		13.82	92.0044
9.42	134.719		13.84	70.7577
9.43	142.688		13.86	49.6697
9.44	176.657		13.88	34.7389
9.45	220.626		13.9	25.3471
9.46	211.594		13.92	19.6046
9.47	218.562		13.94	16.0442
9.48	178.529		13.96	13.676
9.49	258.497		13.98	11.9991
9.5	264.464		14	10.7694
9.51	276.43		14.02	9.85043
9.52	263.397		14.04	9.17666
9.53	252.363		14.06	8.70622
9.54	253.328		14.08	8.41704
9.55	235.294		14.1	8.20503
9.56	251.259		14.12	8.06787
9.57	249.223		14.14	8.09003
9.58	237.187		14.16	8.37754
9.59	202.151		14.18	9.07559
9.6	161.115		14.2	10.4424
9.61	185.078		14.22	12.8873
9.62	112.041		14.24	16.8989
9.63	129.004		14.26	22.6166
9.64	143.966		14.28	28.3943
9.65	110.928		14.3	30.5272
9.66	145.89		14.32	29.6135
9.67	115.851		14.34	29.8301
9.68	76.8122		14.36	31.1214
9.69	144.773		14.38	29.0354
9.7	101.733		14.4	22.8107
9.71	103.693		14.42	16.4785
9.72	87.6528		14.44	11.9289
9.73	103.612		14.46	9.07141
9.74	75.5711		14.48	7.41265
9.75	96.5297		14.5	6.54872
9.76	132.488		14.52	6.26451
9.77	114.446		14.54	6.56924
9.78	166.404		14.56	6.80323
9.79	153.361		14.58	6.5736
9.8	177.318		14.6	5.78472
9.81	171.275		14.62	4.96649
9.82	121.231		14.64	4.36696
9.83	160.187		14.66	4.01027
9.84	174.143		14.68	2.7032
9.85	164.098		14.7	2.57725
9.86	201.053		14.72	2.33169
9.87	188.008		14.74	2.04911
9.88	240.962		14.76	1.83298
9.89	203.916		14.78	1.69907
9.9	257.869		14.8	1.62319
9.91	256.823		14.82	1.55312
9.92	270.776		14.84	1.46538
9.93	298.728		14.86	1.37784
9.94	328.681		14.88	1.31015
9.95	306.633		14.9	1.26327
9.96	343.584		14.92	1.23268
9.97	345.536		14.94	1.04761
9.98	407.487		14.96	1.04219
9.99	418.437		14.98	1.04594
10	390.387		15	1.05356
10.01	425.337		15.02	1.06686
10.02	422.287		15.04	1.08582
10.03	460.236		15.06	1.11044
10.04	469.185		15.08	1.1411
10.05	497.134		15.1	1.17831
10.06	603.082		15.12	1.21936
10.07	630.03		15.14	1.27223
10.08	599.977		15.16	1.3347
10.09	623.924		15.18	1.42783
10.1	711.871		15.2	1.51603
10.11	769.818		15.22	1.62133
10.12	690.764		15.24	1.74832
10.13	737.71		15.26	1.90356
10.14	792.655		15.28	2.01435
10.15	808.6		15.3	2.26424
10.16	814.545		15.32	2.59855
10.17	869.489		15.34	3.06612
10.18	784.433		15.36	3.75746
10.19	899.377		15.38	4.80208
10.2	869.32		15.4	6.33973
10.21	824.263		15.42	8.36785
10.22	785.206		15.44	10.4051
10.23	732.148		15.46	12.0503
10.24	724.09		15.48	14.3075
10.25	614.031		15.5	18.1197
10.26	605.972		15.52	22.2709
10.27	581.913		15.54	22.8447
10.28	506.853		15.56	18.8919
10.29	496.793		15.58	14.1198
10.3	436.733		15.6	10.5549
10.31	397.672		15.62	8.35341
10.32	359.61		15.64	7.18514
10.33	322.549		15.66	6.71994
10.34	257.487		15.68	6.64876
10.35	286.424		15.7	6.87611
10.36	228.361		15.72	7.35563
10.37	206.298		15.74	8.08992
10.38	203.234		15.76	9.11817
10.39	187.17		15.78	10.4992
10.4	161.106		15.8	12.4023
10.41	151.041		15.82	15.0176
10.42	135.976		15.84	18.6889
10.43	128.91		15.86	23.9852
10.44	111.844		15.88	32.0544
10.45	118.777		15.9	45.1054
10.46	99.7101		15.92	66.8554
10.47	56.6427		15.94	101.718
10.48	72.5748		15.96	150.828
10.49	92.5064		15.98	200.267
10.5	83.4376		16	213.01
10.51	87.3684		16.02	175.877
10.52	90.2987		16.04	125.424
10.53	63.2286		16.06	84.7665
10.54	60.158		16.08	56.6599
10.55	70.087		16.1	38.9967
10.56	92.0154		16.12	28.3068
10.57	69.9435		16.14	21.7729
10.58	67.871		16.16	17.5728
10.59	13.7981		16.18	14.5453
10.6	63.7247		16.2	12.0598
10.61	95.6509		16.22	10.0625
10.62	34.5765		16.24	8.53223
10.63	52.5017		16.26	7.37648
10.64	54.4264		16.28	6.50212
10.65	4.35056		16.3	5.83996
10.66	7.27425		16.32	5.34661
10.67	47.1974		16.34	5.0042
10.68	22.1201		16.36	4.82027
10.69	69.0423		16.38	4.82637
10.7	5.96392		16.4	5.06482
10.71	24.885		16.42	5.53213
10.72	3.80564		16.44	6.00875
10.73	-2.27429		16.46	6.03981
10.74	34.6452		16.48	5.67545
10.75	32.5642		16.5	5.42104
10.76	19.4827		16.52	5.58251
10.77	6.40055		16.54	6.37117
10.78	32.3179		16.56	8.07936
10.79	-12.7653		16.58	11.0828
10.8	61.1509		16.6	15.5358
10.81	33.0665		16.62	20.2256
10.82	38.9816		16.64	21.4006
10.83	43.8961		16.66	17.6664
10.84	39.81		16.68	12.74
10.85	5.72329		16.7	9.02679
10.86	27.636		16.72	6.81601
10.87	14.5482		16.74	5.67029
10.88	30.4597		16.76	5.24234
10.89	-0.62929		16.78	5.10679
10.9	10.2811		16.8	4.77787
10.91	0.19082		16.82	4.20554
10.92	27.1		16.84	3.69972
10.93	39.0085		16.86	3.39242
10.94	-5.08362		16.88	3.27691
10.95	15.8237		16.9	3.32013
10.96	13.7303		16.92	3.51843
10.97	-12.3637		16.94	3.8859
10.98	-5.45835		16.96	4.48503
10.99	-18.5536		16.98	5.46168
11	4.35042		17	7.10941
11.01	-11.7462		17.02	9.91453
11.02	3.15657		17.04	14.5849
11.03	-0.94134		17.06	21.5608
11.04	-20.0399		17.08	29.5414
11.05	36.8609		17.1	33.0804
11.06	5.76099		17.12	28.2592
11.07	37.6605		17.14	20.2356
11.08	14.5593		17.16	13.7217
11.09	18.4574		17.18	9.4873
11.1	0.35495		17.2	6.98553
11.11	46.2518		17.22	5.56576
11.12	-4.85196		17.24	4.76907
11.13	-24.9564		17.26	4.34308
11.14	33.9385		17.28	4.17593
11.15	32.8328		17.3	4.24167
11.16	28.7265		17.32	4.58219
11.17	21.6195		17.34	5.30944
11.18	16.5119		17.36	6.59172
11.19	57.4036		17.38	8.56831
11.2	26.2948		17.4	11.0012
11.21	21.1853		17.42	12.6707
11.22	-17.9248		17.44	12.6562
11.23	23.9645		17.46	12.2629
11.24	15.8532		17.48	13.6544
11.25	41.7413		17.5	17.5385
11.26	42.6288		17.52	24.2282
11.27	49.5158		17.54	32.2716
11.28	43.4021		17.56	36.569
11.29	10.2878		17.58	34.0246
11.3	8.17298		17.6	29.1985
11.31	12.0576		17.62	25.685
11.32	7.94157		17.64	21.8745
11.33	-15.175		17.66	16.6235
11.34	11.7079		17.68	11.8034
11.35	4.59016		17.7	8.4031
11.36	-0.52811		17.72	6.22327
11.37	1.35305		17.74	4.87584
11.38	13.2337		17.76	4.03995
11.39	31.1137		17.78	3.51309
11.4	29.9932		17.8	3.18549
11.41	3.8721		17.82	2.99767
11.42	-11.2495		17.84	2.90328
11.43	-33.3717		17.86	2.87423
11.44	14.5056		17.88	2.9266
11.45	33.3823		17.9	3.0647
11.46	33.2585		17.92	3.27567
11.47	11.1341		17.94	3.58898
11.48	44.0092		17.96	3.98371
11.49	29.8838		17.98	4.34548
11.5	78.7579		18	4.72188
11.51	24.6315		18.02	5.37282
11.52	19.5045		18.04	6.55201
11.53	46.3771		18.06	8.63289
11.54	36.2492		18.08	12.266
11.55	31.1207		18.1	18.3539
11.56	33.9918		18.12	27.7111
11.57	43.8623		18.14	39.1941
11.58	47.7324		18.16	46.0502
11.59	47.602		18.18	40.9611
11.6	42.4712		18.2	29.5762
11.61	17.3399		18.22	19.6603
11.62	59.2081		18.24	13.0095
11.63	53.0758		18.26	8.98541
11.64	76.9431		18.28	6.6317
11.65	78.8099		18.3	5.23694
11.66	46.6763		18.32	4.38813
11.67	61.5422		18.34	3.89119
11.68	100.408		18.36	3.64479
11.69	97.2727		18.38	3.60237
11.7	114.137		18.4	3.71777
11.71	85.0015		18.42	4.07407
11.72	96.8652		18.44	4.80069
11.73	84.7285		18.46	6.20237
11.74	102.591		18.48	8.39382
11.75	117.454		18.5	10.7741
11.76	110.316		18.52	11.4014
11.77	129.177		18.54	9.44436
11.78	137.039		18.56	6.77157
11.79	113.899		18.58	4.74416
11.8	181.76		18.6	3.44664
11.81	157.62		18.62	2.68222
11.82	138.479		18.64	2.22116
11.83	123.338		18.66	1.93677
11.84	191.197		18.68	1.71091
11.85	162.055		18.7	1.55818
11.86	169.913		18.72	1.46489
11.87	203.771		18.74	1.42334
11.88	192.628		18.76	1.43279
11.89	163.485		18.78	1.50629
11.9	154.341		18.8	1.67051
11.91	94.1972		18.82	1.94741
11.92	138.053		18.84	2.33066
11.93	109.908		18.86	2.67188
11.94	164.763		18.88	2.73104
11.95	90.6176		18.9	2.64283
11.96	108.472		18.92	2.6889
11.97	75.3255		18.94	2.97768
11.98	79.1789		18.96	3.42191
11.99	62.032		18.98	3.92016
12	86.8847		19	4.52208
12.01	50.7371		19.02	5.19409
12.02	39.5891		19.04	5.43573
12.03	27.4407		19.06	5.2909
12.04	39.2921		19.08	5.45652
12.05	57.143		19.1	6.43785
12.06	33.9937		19.12	8.30398
12.07	44.8439		19.14	10.3879
12.08	23.6939		19.16	10.7825
12.09	24.5435		19.18	8.92202
12.1	36.3928		19.2	6.56163
12.11	47.2418		19.22	4.81423
12.12	7.09043		19.24	3.76114
12.13	25.9387		19.26	3.22396
12.14	25.7868		19.28	3.03508
12.15	1.63443		19.3	3.09938
12.16	23.4818		19.32	3.39513
12.17	39.3288		19.34	3.90643
12.18	37.1756		19.36	4.71673
12.19	-2.97799		19.38	6.06198
12.2	6.86813		19.4	8.12272
12.21	-6.28606		19.42	10.4887
12.22	-16.4405		19.44	11.5244
12.23	16.4047		19.46	10.2786
12.24	-8.7504		19.48	8.33119
12.25	21.0942		19.5	6.89026
12.26	2.93859		19.52	6.17092
12.27	23.7827		19.54	6.19585
12.28	24.6265		19.56	6.8952
12.29	-0.53		19.58	7.96606
12.3	33.3133		19.6	8.7936
12.31	34.1563		19.62	9.31141
12.32	24.999		19.64	10.1862
12.33	-4.15844		19.66	11.089
12.34	12.6838		19.68	11.1871
12.35	4.52587		19.7	10.9827
12.36	54.3677		19.72	11.5611
12.37	8.20927		19.74	13.4151
12.38	18.0506		19.76	16.6534
12.39	-12.1082		19.78	20.9463
12.4	-9.26726		19.8	26.1979
12.41	19.5735		19.82	34.4792
12.42	27.414		19.84	48.3547
12.43	-7.74562		19.86	67.2773
12.44	-3.90544		19.88	82.7742
12.45	18.9346		19.9	81.3536
12.46	57.7744		19.92	64.8134
12.47	31.6141		19.94	46.2791
12.48	-0.54638		19.96	32.7965
12.49	10.293		19.98	25.1439
12.5	42.1323		20	22.1865
12.51	37.9714		20.02	22.7366
12.52	2.8105		20.04	25.5257
12.53	28.6495		20.06	29.1834
12.54	19.4883		20.08	34.0341
12.55	23.3271		20.1	39.2125
12.56	14.1658		20.12	38.8631
12.57	14.0044		20.14	31.3009
12.58	5.84297		20.16	22.6866
12.59	19.6815		20.18	16.5395
12.6	6.51996		20.2	12.9401
12.61	-7.64161		20.22	11.035
12.62	55.1968		20.24	9.92085
12.63	11.0352		20.26	8.93313
12.64	29.8735		20.28	7.95732
12.65	49.7119		20.3	7.41178
12.66	29.5502		20.32	7.64122
12.67	17.3885		20.34	8.8356
12.68	49.2269		20.36	10.9999
12.69	49.0652		20.38	13.3405
12.7	-2.09643		20.4	13.7207
12.71	46.742		20.42	11.5337
12.72	35.5804		20.44	8.86357
12.73	17.4188		20.46	6.94409
12.74	27.2573		20.48	5.87954
12.75	68.0958		20.5	5.49431
12.76	36.9343		20.52	5.65855
12.77	35.7729		20.54	6.40566
12.78	62.6115		20.56	7.97549
12.79	66.4502		20.58	10.8319
12.8	58.289		20.6	15.5252
12.81	82.1278		20.62	22.1027
12.82	73.9667		20.64	28.2801
12.83	109.806		20.66	28.8324
12.84	91.6446		20.68	23.5325
12.85	82.4837		20.7	17.8762
12.86	97.3229		20.72	14.6233
12.87	139.162		20.74	13.8671
12.88	83.0015		20.76	14.4586
12.89	84.8409		20.78	14.1793
12.9	144.68		20.8	12.0789
12.91	159.52		20.82	9.56037
12.92	185.36		20.84	7.41135
12.93	116.2		20.86	5.65091
12.94	149.04		20.88	4.36021
12.95	216.88		20.9	3.50421
12.96	215.72		20.92	2.97389
12.97	233.56		20.94	2.6524
12.98	225.4		20.96	2.48146
12.99	263.241		20.98	2.41044
13	262.082		21	2.44321
13.01	284.922		21.02	2.58068
13.02	324.763		21.04	2.86478
13.03	367.604		21.06	3.37824
13.04	377.446		21.08	4.28366
13.05	407.287		21.1	5.86286
13.06	464.128		21.12	8.43089
13.07	458.97		21.14	12.0221
13.08	535.812		21.16	15.4732
13.09	469.654		21.18	16.1534
13.1	560.496		21.2	13.4075
13.11	594.338		21.22	9.72644
13.12	685.181		21.24	6.92245
13.13	724.023		21.26	5.1666
13.14	741.866		21.28	4.0527
13.15	785.709		21.3	3.25859
13.16	835.552		21.32	2.72695
13.17	901.396		21.34	2.42347
13.18	923.239		21.36	2.28359
13.19	984.083		21.38	2.18773
13.2	980.927		21.4	2.16948
13.21	1096.77		21.42	2.21506
13.22	1165.62		21.44	2.37033
13.23	1158.46		21.46	2.62245
13.24	1251.3		21.48	2.87296
13.25	1293.15		21.5	3.13896
13.26	1323.99		21.52	3.63027
13.27	1335.84		21.54	4.62271
13.28	1442.69		21.56	6.3836
13.29	1419.53		21.58	9.06525
13.3	1398.38		21.6	12.2463
13.31	1358.22		21.62	14.1127
13.32	1429.07		21.64	12.9407
13.33	1400.92		21.66	10.6239
13.34	1224.76		21.68	9.30845
13.35	1105.61		21.7	9.37119
13.36	1050.46		21.72	9.86882
13.37	945.304		21.74	9.06811
13.38	969.151		21.76	6.97136
13.39	855.999		21.78	4.93738
13.4	794.847		21.8	3.50761
13.41	693.695		21.82	2.6268
13.42	619.544		21.84	2.12496
13.43	579.392		21.86	1.82583
13.44	564.241		21.88	1.60459
13.45	422.09		21.9	1.39873
13.46	390.94		21.92	1.24238
13.47	422.789		21.94	1.13401
13.48	390.639		21.96	1.04806
13.49	344.489		21.98	0.97513
13.5	311.339		22	0.92437
13.51	320.189		22.02	0.89948
13.52	324.039		22.04	0.89712
13.53	362.89		22.06	0.92217
13.54	333.741		22.08	0.96461
13.55	301.592		22.1	1.03322
13.56	344.444		22.12	1.13559
13.57	347.295		22.14	1.26788
13.58	304.147		22.16	1.49805
13.59	328.999		22.18	1.86211
13.6	277.851		22.2	2.45502
13.61	257.703		22.22	3.40464
13.62	311.556		22.24	4.79972
13.63	306.408		22.26	6.46813
13.64	343.261		22.28	7.51852
13.65	304.114		22.3	7.35271
13.66	300.968		22.32	6.98647
13.67	311.821		22.34	7.42525
13.68	302.675		22.36	8.8308
13.69	355.529		22.38	10.796
13.7	321.383		22.4	12.3069
13.71	339.237		22.42	12.1697
13.72	288.091		22.44	11.0061
13.73	294.946		22.46	9.35502
13.74	400.801		22.48	7.10567
13.75	360.656		22.5	5.00825
13.76	397.511		22.52	3.52099
13.77	422.366		22.54	2.5767
13.78	408.222		22.56	1.99763
13.79	329.077		22.58	1.64017
13.8	318.933		22.6	1.41899
13.81	337.789		22.62	1.28024
13.82	293.645		22.64	1.18721
13.83	292.502		22.66	1.17014
13.84	265.358		22.68	1.22282
13.85	165.215		22.7	1.36682
13.86	179.072		22.72	1.59553
13.87	111.929		22.74	1.82043
13.88	99.7859		22.76	1.88376
13.89	109.643		22.78	1.81262
13.9	81.5007		22.8	1.76048
13.91	83.3583		22.82	1.73309
13.92	92.2161		22.84	1.70955
13.93	90.074		22.86	1.78308
13.94	67.9321		22.88	2.05753
13.95	76.7903		22.9	2.63593
13.96	31.6487		22.92	3.57319
13.97	58.5072		22.94	4.77882
13.98	35.3659		22.96	5.61227
13.99	42.2246		22.98	5.27003
14	9.08357		23	4.25054
14.01	16.9426		23.02	3.40637
14.02	7.80183		23.04	2.97654
14.03	23.6611		23.06	2.88759
14.04	43.5206		23.08	2.95981
14.05	57.3802		23.1	3.05699
14.06	16.2399		23.12	3.20291
14.07	14.0996		23.14	3.54868
14.08	58.9595		23.16	4.23236
14.09	31.8195		23.18	5.39468
14.1	19.6796		23.2	7.12947
14.11	64.5398		23.22	9.07595
14.12	72.4		23.24	10.5187
14.13	69.2603		23.26	11.771
14.14	38.1207		23.28	13.6382
14.15	50.9812		23.3	16.2803
14.16	49.8416		23.32	20.1974
14.17	57.7022		23.34	24.1955
14.18	54.5627		23.36	24.0241
14.19	61.4233		23.38	19.107
14.2	45.2839		23.4	13.7159
14.21	57.1446		23.42	10.0113
14.22	43.0052		23.44	8.04227
14.23	76.8659		23.46	7.38698
14.24	35.7265		23.48	7.56224
14.25	89.5871		23.5	8.49511
14.26	65.4477		23.52	9.73866
14.27	74.3083		23.54	10.2393
14.28	49.1688		23.56	10.0453
14.29	91.0294		23.58	9.9027
14.3	69.8898		23.6	9.18271
14.31	99.7502		23.62	7.40051
14.32	80.6106		23.64	5.50222
14.33	92.4708		23.66	4.11667
14.34	89.331		23.68	3.24892
14.35	70.1912		23.7	2.75279
14.36	93.0512		23.72	2.49715
14.37	122.911		23.74	2.39972
14.38	119.771		23.76	2.44321
14.39	84.6307		23.78	2.64181
14.4	129.49		23.8	3.33195
14.41	151.35		23.82	4.12188
14.42	148.209		23.84	5.42004
14.43	161.068		23.86	7.25283
14.44	155.927		23.88	9.02071
14.45	185.786		23.9	9.32264
14.46	157.645		23.92	8.01757
14.47	153.504		23.94	6.59763
14.48	152.362		23.96	5.86927
14.49	191.22		23.98	5.96959
14.5	198.078		24	6.85307
14.51	198.936		24.02	8.3267
14.52	173.794		24.04	9.7583
14.53	186.651		24.06	10.5728
14.54	185.508		24.08	11.3249
14.55	175.365		24.1	12.4025
14.56	183.222		24.12	13.8477
14.57	174.079		24.14	15.1903
14.58	228.935		24.16	15.4248
14.59	193.791		24.18	14.2309
14.6	214.647		24.2	11.7415
14.61	202.502		24.22	9.26164
14.62	175.357		24.24	7.68875
14.63	207.212		24.26	7.12883
14.64	209.067		24.28	7.55516
14.65	191.921		24.3	9.07222
14.66	158.775		24.32	11.8564
14.67	166.629		24.34	15.9897
14.68	169.483		24.36	19.0708
14.69	146.336		24.38	18.5025
14.7	125.188		24.4	15.318
14.71	96.0407		24.42	12.3916
14.72	112.893		24.44	10.6932
14.73	90.7445		24.46	10.186
14.74	82.5958		24.48	10.7532
14.75	54.4467		24.5	12.5648
14.76	66.2973		24.52	15.6358
14.77	46.1474		24.54	18.8746
14.78	43.9972		24.56	19.7202
14.79	50.8466		24.58	18.0557
14.8	46.6955		24.6	16.71
14.81	27.5441		24.62	17.2641
14.82	27.3922		24.64	19.8354
14.83	18.2398		24.66	23.5593
14.84	29.0871		24.68	27.8305
14.85	25.9338		24.7	32.6885
14.86	29.7802		24.72	35.4855
14.87	48.626		24.74	32.6899
14.88	29.4714		24.76	26.917
14.89	29.3163		24.78	22.6414
14.9	7.16072		24.8	21.2531
14.91	-7.99537		24.82	22.7663
14.92	7.84804		24.84	27.102
14.93	31.6909		24.86	34.4819
14.94	3.53332		24.88	43.3394
14.95	4.37517		24.9	52.7932
14.96	-34.7835		24.92	56.2263
14.97	-25.9427		24.94	49.2239
14.98	7.89749		24.96	39.2633
14.99	-16.2628		24.98	32.3744
15	-36.4237		25	28.8084
15.01	-10.5851		25.02	27.031
15.02	7.25294		25.04	26.8733
15.03	-8.90956		25.06	27.366
15.04	-8.07259		25.08	27.795
15.05	2.76386		25.1	28.7701
15.06	-15.4002		25.12	31.6017
15.07	19.4352		25.14	37.3004
15.08	21.2701		25.16	47.3708
15.09	31.1045		25.18	64.7168
15.1	-2.06151		25.2	94.257
15.11	12.772		25.22	141.852
15.12	4.60496		25.24	208.237
15.13	2.43751		25.26	270.092
15.14	21.2696		25.28	272.792
15.15	7.10128		25.3	213.291
15.16	17.9325		25.32	146.14
15.17	13.7634		25.34	97.1511
15.18	47.5938		25.36	66.4699
15.19	49.4238		25.38	48.3979
15.2	13.2534		25.4	38.0958
15.21	53.0826		25.42	31.5236
15.22	0.91139		25.44	27.2846
15.23	52.7398		25.46	24.5125
15.24	45.5679		25.48	22.8165
15.25	27.3956		25.5	22.0035
15.26	26.2229		25.52	22.0187
15.27	41.0498		25.54	22.8934
15.28	29.8764		25.56	24.713
15.29	34.7026		25.58	27.4496
15.3	69.5285		25.6	30.6564
15.31	56.3541		25.62	34.0765
15.32	51.1793		25.64	38.9099
15.33	54.0041		25.66	47.0714
15.34	80.8287		25.68	61.1191
15.35	86.6529		25.7	85.401
15.36	76.4768		25.72	126.079
15.37	74.3003		25.74	188.058
15.38	110.124		25.76	262.98
15.39	117.947		25.78	305.273
15.4	141.769		25.8	270.574
15.41	142.592		25.82	198.419
15.42	165.414		25.84	135.845
15.43	120.235		25.86	93.1932
15.44	196.057		25.88	66.8776
15.45	175.878		25.9	51.0472
15.46	191.699		25.92	41.4363
15.47	157.52		25.94	35.504
15.48	139.34		25.96	31.8192
15.49	148.161		25.98	29.619
15.5	154.981		26	28.5546
15.51	131.8		26.02	28.3617
15.52	89.6197		26.04	28.8926
15.53	122.439		26.06	30.1938
15.54	110.258		26.08	32.3546
15.55	79.0767		26.1	35.4866
15.56	56.8952		26.12	39.9875
15.57	94.7135		26.14	46.5825
15.58	98.5316		26.16	56.3404
15.59	84.3495		26.18	71.1249
15.6	109.167		26.2	94.2119
15.61	104.985		26.22	131.422
15.62	101.802		26.24	191.923
15.63	119.619		26.26	284.299
15.64	96.4361		26.28	401.666
15.65	91.2529		26.3	484.205
15.66	147.069		26.32	449.072
15.67	130.886		26.34	338.993
15.68	162.702		26.36	239.267
15.69	166.518		26.38	174.385
15.7	192.334		26.4	140.826
15.71	165.15		26.42	133.009
15.72	269.966		26.44	148.823
15.73	245.781		26.46	188.948
15.74	229.596		26.48	248.883
15.75	250.412		26.5	297.092
15.76	278.227		26.52	281.688
15.77	253.042		26.54	216.938
15.78	339.857		26.56	154.076
15.79	324.671		26.58	110.906
15.8	400.486		26.6	85.2298
15.81	405.3		26.62	70.7088
15.82	397.115		26.64	62.0496
15.83	404.929		26.66	57.2838
15.84	447.743		26.68	56.351
15.85	465.557		26.7	59.6054
15.86	462.372		26.72	68.2728
15.87	499.185		26.74	85.2783
15.88	521.999		26.76	115.609
15.89	566.813		26.78	166.792
15.9	575.627		26.8	244.251
15.91	617.441		26.82	337.1
15.92	561.254		26.84	386.422
15.93	566.068		26.86	337.07
15.94	590.881		26.88	241.646
15.95	606.695		26.9	160.861
15.96	579.508		26.92	107.112
15.97	581.321		26.94	74.5383
15.98	557.135		26.96	55.2705
15.99	476.948		26.98	43.516
16	495.761		27	36.0011
16.01	482.575		27.02	31.1869
16.02	421.388		27.04	28.3954
16.03	423.201		27.06	27.2793
16.04	413.014		27.08	27.4318
16.05	354.827		27.1	27.8785
16.06	328.64		27.12	27.8846
16.07	325.453		27.14	27.7838
16.08	327.267		27.16	27.8113
16.09	349.08		27.18	28.503
16.1	273.893		27.2	30.3177
16.11	297.706		27.22	30.9776
16.12	349.519		27.24	27.6509
16.13	330.332		27.26	23.0212
16.14	283.145		27.28	19.2493
16.15	332.958		27.3	16.7963
16.16	351.771		27.32	15.5172
16.17	311.585		27.34	15.6052
16.18	287.398		27.36	17.2102
16.19	294.211		27.38	20.1143
16.2	290.024		27.4	23.7845
16.21	266.837		27.42	28.4403
16.22	256.651		27.44	33.2018
16.23	270.464		27.46	33.2748
16.24	241.277		27.48	27.2472
16.25	255.091		27.5	20.1521
16.26	181.904		27.52	14.8834
16.27	162.718		27.54	11.5539
16.28	168.531		27.56	9.61638
16.29	161.345		27.58	8.54731
16.3	136.158		27.6	8.00979
16.31	127.972		27.62	7.83685
16.32	145.786		27.64	7.97354
16.33	90.5995		27.66	8.43665
16.34	122.413		27.68	9.30837
16.35	94.2273		27.7	10.8026
16.36	112.041		27.72	13.3793
16.37	97.8553		27.74	17.8616
16.38	93.6694		27.76	25.3661
16.39	108.484		27.78	36.2698
16.4	45.2979		27.8	49.7669
16.41	73.1122		27.82	57.0028
16.42	60.9266		27.84	50.7397
16.43	36.7411		27.86	38.8851
16.44	10.5557		27.88	30.1687
16.45	7.37035		27.9	26.6106
16.46	67.1851		27.92	27.3017
16.47	44.9999		27.94	29.1655
16.48	59.8149		27.96	27.7831
16.49	88.6299		27.98	23.2547
16.5	77.445		28	18.9703
16.51	38.2602		28.02	15.1862
16.52	57.0755		28.04	12.0435
16.53	43.8909		28.06	9.56739
16.54	3.70637		28.08	7.69854
16.55	31.522		28.1	6.50609
16.56	32.3376		28.12	5.95206
16.57	27.1534		28.14	5.97705
16.58	0.96929		28.16	6.50822
16.59	35.7853		28.18	7.33474
16.6	53.6013		28.2	8.08795
16.61	15.4175		28.22	8.0691
16.62	19.2338		28.24	6.88109
16.63	45.0502		28.26	5.39682
16.64	22.8667		28.28	4.26519
16.65	22.6833		28.3	3.20283
16.66	40.5		28.32	2.83642
16.67	14.3168		28.34	2.71238
16.68	28.1337		28.36	2.73481
16.69	28.9507		28.38	2.81008
16.7	65.7678		28.4	2.87536
16.71	5.58506		28.42	2.86581
16.72	0.40237		28.44	2.81
16.73	26.2198		28.46	2.85767
16.74	-8.96273		28.48	3.03926
16.75	10.8549		28.5	3.24414
16.76	29.6726		28.52	3.38385
16.77	31.4903		28.54	3.39158
16.78	0.30822		28.56	3.26087
16.79	18.1262		28.58	3.19281
16.8	-8.05575		28.6	3.29876
16.81	2.76239		28.62	3.62302
16.82	11.5806		28.64	4.21112
16.83	8.39897		28.66	5.1198
16.84	-4.78261		28.68	6.43741
16.85	25.0359		28.7	8.34485
16.86	30.8545		28.72	11.1251
16.87	35.6732		28.74	14.8069
16.88	49.492		28.76	19.5673
16.89	-25.6891		28.78	25.9946
16.9	-1.87017		28.8	32.3692
16.91	-7.05112		28.82	33.0459
16.92	22.768		28.84	27.0189
16.93	23.5873		28.86	20.0655
16.94	35.4066		28.88	15.4636
16.95	52.2261		28.9	13.5458
16.96	9.0457		28.92	13.9457
16.97	20.8654		28.94	16.1868
16.98	18.6852		28.96	18.9018
16.99	28.5052		28.98	18.9878
17	11.3252		29	15.7291
17.01	53.1454		29.02	11.942
17.02	26.9658		29.04	9.20889
17.03	10.7863		29.06	7.55916
17.04	21.6069		29.08	6.68445
17.05	39.4276		29.1	6.37695
17.06	35.2485		29.12	6.52175
17.07	45.0696		29.14	7.0926
17.08	14.8908		29.16	8.17117
17.09	16.7121		29.18	9.97334
17.1	14.5336		29.2	12.9349
17.11	4.3553		29.22	17.7361
17.12	51.1771		29.24	24.94
17.13	28.9991		29.26	33.9432
17.14	35.8212		29.28	41.5634
17.15	28.6434		29.3	44.7384
17.16	32.4658		29.32	46.4304
17.17	7.28829		29.34	50.0717
17.18	33.111		29.36	55.0995
17.19	26.9337		29.38	56.5668
17.2	26.7567		29.4	48.8807
17.21	55.5797		29.42	36.1377
17.22	55.4029		29.44	25.4688
17.23	68.2262		29.46	18.647
17.24	69.0497		29.48	14.8181
17.25	60.8733		29.5	12.6207
17.26	72.6969		29.52	11.3638
17.27	63.5207		29.54	11.0307
17.28	94.3447		29.56	11.2293
17.29	96.1687		29.58	11.0996
17.3	78.9928		29.6	10.7393
17.31	95.8171		29.62	10.997
17.32	113.641		29.64	11.7641
17.33	114.466		29.66	12.0101
17.34	148.29		29.68	11.4246
17.35	131.115		29.7	10.2356
17.36	105.94		29.72	8.87565
17.37	144.765		29.74	8.10026
17.38	166.59		29.76	8.03088
17.39	132.415		29.78	8.11183
17.4	138.24		29.8	7.83297
17.41	146.065		29.82	7.37187
17.42	141.89		29.84	7.15222
17.43	131.716		29.86	7.0483
17.44	168.541		29.88	6.61596
17.45	122.367		29.9	6.03897
17.46	139.192		29.92	5.78709
17.47	71.0179		29.94	6.04004
17.48	98.8436		29.96	6.76055
17.49	91.6694		29.98	7.60697
17.5	106.495		30	8.18079
17.51	69.3212		30.02	8.83306
17.52	64.1471		30.04	10.3198
17.53	48.9732		30.06	13.186
17.54	6.79924		30.08	17.6853
17.55	15.6254		30.1	23.1821
17.56	41.4515		30.12	28.1497
17.57	52.2777		30.14	33.6432
17.58	34.104		30.16	42.0439
17.59	55.9303		30.18	50.1657
17.6	83.7566		30.2	48.787
17.61	98.5829		30.22	37.9244
17.62	84.4093		30.24	26.5877
17.63	91.2356		30.26	18.7615
17.64	85.062		30.28	14.3736
17.65	86.8884		30.3	12.5308
17.66	118.715		30.32	12.1283
17.67	122.541		30.34	12.3817
17.68	103.368		30.36	13.1193
17.69	120.194		30.38	13.8173
17.7	129.02		30.4	13.4872
17.71	135.847		30.42	11.6554
17.72	142.673		30.44	9.5204
17.73	216.499		30.46	8.15716
17.74	130.326		30.48	7.35855
17.75	183.152		30.5	6.4045
17.76	150.978		30.52	5.28618
17.77	205.804		30.54	4.43083
17.78	200.63		30.56	3.96728
17.79	225.456		30.58	3.86058
17.8	232.282		30.6	4.09856
17.81	257.108		30.62	4.61211
17.82	209.934		30.64	5.20964
17.83	237.76		30.66	5.49576
17.84	270.585		30.68	5.28998
17.85	317.411		30.7	5.07365
17.86	316.237		30.72	5.11931
17.87	253.062		30.74	5.59132
17.88	236.887		30.76	6.38788
17.89	268.713		30.78	7.11743
17.9	289.538		30.8	7.35767
17.91	316.363		30.82	7.06827
17.92	320.188		30.84	6.63055
17.93	296.012		30.86	6.5949
17.94	280.837		30.88	7.26343
17.95	219.662		30.9	8.35855
17.96	260.486		30.92	8.92977
17.97	230.31		30.94	8.06889
17.98	224.134		30.96	6.61875
17.99	208.958		30.98	5.67622
18	219.782		31	5.32288
18.01	194.606		31.02	5.46904
18.02	197.429		31.04	5.75346
18.03	161.253		31.06	5.6078
18.04	194.076		31.08	5.21337
18.05	128.899		31.1	5.22069
18.06	124.722		31.12	5.96606
18.07	134.544		31.14	7.45937
18.08	108.367		31.16	9.13207
18.09	96.1888		31.18	9.51367
18.1	98.0108		31.2	8.16861
18.11	66.8326		31.22	6.53512
18.12	92.6542		31.24	5.5184
18.13	51.4755		31.26	5.23682
18.14	63.2966		31.28	5.58865
18.15	44.1175		31.3	6.70698
18.16	9.93817		31.32	8.74311
18.17	-3.24142		31.34	11.3104
18.18	25.5787		31.36	12.646
18.19	33.3987		31.38	11.2821
18.2	30.2183		31.4	8.83751
18.21	21.0377		31.42	6.9896
18.22	7.85682		31.44	5.98775
18.23	-13.3243		31.46	5.43627
18.24	30.4942		31.48	5.00949
18.25	3.31252		31.5	4.83539
18.26	1.13051		31.52	4.99888
18.27	39.9482		31.54	5.32297
18.28	22.7656		31.56	5.81434
18.29	-3.41729		31.58	6.87818
18.3	10.3995		31.6	8.82207
18.31	22.216		31.62	11.6478
18.32	15.0322		31.64	14.2343
18.33	18.848		31.66	14.1617
18.34	29.6636		31.68	11.3446
18.35	2.47879		31.7	8.2176
18.36	0.29366		31.72	5.94144
18.37	16.1082		31.74	4.56666
18.38	15.9224		31.76	3.85318
18.39	3.73625		31.78	3.60931
18.4	-15.4503		31.8	3.65783
18.41	-12.6371		31.82	3.93481
18.42	-16.8244		31.84	4.3294
18.43	-4.01199		31.86	4.61687
18.44	4.80001		31.88	4.6811
18.45	-7.38836		31.9	4.6811
18.46	-13.5771		31.92	4.87532
18.47	8.23375		31.94	5.43091
18.48	31.0442		31.96	6.46137
18.49	20.8543		31.98	7.92402
18.5	3.66407		32	9.56164
18.51	-10.5266		32.02	11.0899
18.52	-1.71762		32.04	12.2663
18.53	12.091		32.06	13.7211
18.54	28.8992		32.08	16.7334
18.55	21.707		32.1	22.1029
18.56	21.5145		32.12	29.1561
18.57	11.3216		32.14	33.7937
18.58	2.12834		32.16	32.246
18.59	16.9347		32.18	28.2474
18.6	20.7407		32.2	25.8438
18.61	33.5463		32.22	26.1974
18.62	0.35156		32.24	29.1466
18.63	36.1564		32.26	32.7352
18.64	66.9609		32.28	33.3019
18.65	19.7651		32.3	30.2078
18.66	11.5688		32.32	26.9549
18.67	-12.6278		32.34	26.4917
18.68	-13.8248		32.36	30.5411
18.69	-32.0221		32.38	39.7874
18.7	-23.2199		32.4	52.2951
18.71	35.582		32.42	59.3517
18.72	-3.61645		32.44	52.5539
18.73	10.1847		32.46	39.1546
18.74	49.9856		32.48	27.8671
18.75	3.78605		32.5	20.1808
18.76	12.5862		32.52	15.2269
18.77	55.3861		32.54	12.3273
18.78	28.1856		32.56	10.9052
18.79	27.9848		32.58	10.6243
18.8	-11.2163		32.6	11.5337
18.81	-0.41763		32.62	14.0372
18.82	9.38071		32.64	18.7161
18.83	1.17877		32.66	25.8391
18.84	2.97656		32.68	33.7578
18.85	11.7741		32.7	36.97
18.86	38.5714		32.72	32.055
18.87	43.3684		32.74	24.0417
18.88	28.1652		32.76	17.1892
18.89	65.9617		32.78	12.2259
18.9	44.7581		32.8	8.92823
18.91	48.5542		32.82	6.85352
18.92	48.3501		32.84	5.58016
18.93	20.1458		32.86	4.78831
18.94	55.9413		32.88	4.30193
18.95	34.7366		32.9	4.03338
18.96	19.5317		32.92	3.94422
18.97	1.3267		32.94	4.03202
18.98	61.1215		32.96	4.3327
18.99	55.9161		32.98	4.94312
19	39.7106		33	5.91212
19.01	25.5049		33.02	6.99855
19.02	10.2991		33.04	7.4661
19.03	56.0932		33.06	7.0249
19.04	45.8871		33.08	6.41269
19.05	24.6809		33.1	6.21821
19.06	74.4746		33.12	6.62752
19.07	15.2682		33.14	7.83009
19.08	58.0617		33.16	10.0731
19.09	39.8551		33.18	13.9336
19.1	16.6484		33.2	19.9573
19.11	68.4416		33.22	28.0022
19.12	52.2348		33.24	35.5812
19.13	28.0279		33.26	37.4942
19.14	37.8209		33.28	34.0023
19.15	76.6138		33.3	29.88
19.16	101.407		33.32	25.6988
19.17	67.1995		33.34	21.6645
19.18	67.9923		33.36	19.024
19.19	48.785		33.38	18.0229
19.2	90.5776		33.4	18.4147
19.21	47.3702		33.42	20.0367
19.22	64.1628		33.44	22.1988
19.23	61.9554		33.46	22.4942
19.24	52.7478		33.48	19.6473
19.25	66.5403		33.5	15.8122
19.26	53.3328		33.52	13.0885
19.27	35.1252		33.54	12.1756
19.28	24.9176		33.56	12.9992
19.29	51.71		33.58	14.9783
19.3	47.5024		33.6	16.5274
19.31	58.2948		33.62	16.4393
19.32	10.0872		33.64	14.6266
19.33	20.8796		33.66	11.9816
19.34	7.67195		33.68	9.77967
19.35	27.4643		33.7	8.16381
19.36	40.2568		33.72	6.96434
19.37	37.0492		33.74	6.29163
19.38	4.84162		33.76	6.23438
19.39	11.6341		33.78	6.82182
19.4	16.4265		33.8	8.01221
19.41	26.219		33.82	9.58224
19.42	5.01157		33.84	10.7722
19.43	-3.19588		33.86	11.2105
19.44	3.59669		33.88	11.2169
19.45	47.3893		33.9	11.6518
19.46	99.1819		33.92	12.6195
19.47	-17.0255		33.94	13.4245
19.48	49.7672		33.96	12.794
19.49	6.55991		33.98	10.5027
19.5	18.3526		34	8.18809
19.51	56.1454		34.02	6.76562
19.52	16.9382		34.04	6.28443
19.53	25.731		34.06	6.58874
19.54	19.5239		34.08	7.62043
19.55	64.3168		34.1	9.20344
19.56	35.1098		34.12	10.7547
19.57	19.9028		34.14	11.507
19.58	62.6958		34.16	11.1742
19.59	23.4888		34.18	9.60854
19.6	26.282		34.2	7.61016
19.61	54.0751		34.22	6.10942
19.62	93.8683		34.24	5.14785
19.63	58.6616		34.26	4.53022
19.64	50.4549		34.28	4.17595
19.65	63.2482		34.3	4.08034
19.66	51.0416		34.32	4.15983
19.67	64.8351		34.34	4.38129
19.68	52.6286		34.36	4.80101
19.69	31.4221		34.38	5.34701
19.7	109.216		34.4	5.93406
19.71	64.0093		34.42	6.78746
19.72	139.803		34.44	8.1727
19.73	65.5968		34.46	10.0245
19.74	82.3906		34.48	12.0457
19.75	65.1844		34.5	14.5693
19.76	56.9784		34.52	19.0343
19.77	99.7723		34.54	26.9732
19.78	90.5664		34.56	38.7875
19.79	107.36		34.58	50.8339
19.8	113.155		34.6	53.247
19.81	115.949		34.62	43.8464
19.82	146.743		34.64	32.3372
19.83	139.537		34.66	23.6223
19.84	131.332		34.68	17.9372
19.85	136.126		34.7	14.1775
19.86	180.921		34.72	11.5335
19.87	192.715		34.74	9.66971
19.88	186.51		34.76	8.11668
19.89	194.305		34.78	6.66896
19.9	211.099		34.8	5.60976
19.91	194.894		34.82	5.03101
19.92	195.689		34.84	4.87663
19.93	248.484		34.86	5.08205
19.94	230.279		34.88	5.62359
19.95	227.074		34.9	6.26832
19.96	246.869		34.92	6.68897
19.97	295.664		34.94	6.96302
19.98	309.46		34.96	7.22881
19.99	285.255		34.98	7.3089
20	286.051		35	6.96748
20.01	260.846		35.02	6.14817
20.02	241.642		35.04	5.17847
20.03	262.437		35.06	4.53116
20.04	248.233		35.08	4.3464
20.05	277.029		35.1	4.50903
20.06	257.824		35.12	4.80154
20.07	283.62		35.14	5.21294
20.08	221.416		35.16	6.07727
20.09	235.212		35.18	7.71309
20.1	220.009		35.2	10.0809
20.11	191.805		35.22	12.4636
20.12	158.601		35.24	14.0381
20.13	180.397		35.26	14.0154
20.14	201.194		35.28	11.9558
20.15	192.99		35.3	9.45916
20.16	117.787		35.32	7.75115
20.17	161.583		35.34	6.75371
20.18	201.38		35.36	6.0846
20.19	169.177		35.38	5.74953
20.2	164.973		35.4	5.92349
20.21	133.77		35.42	6.69445
20.22	197.567		35.44	8.12192
20.23	143.364		35.46	10.3398
20.24	119.161		35.48	13.6368
20.25	145.959		35.5	18.3479
20.26	160.756		35.52	23.9222
20.27	157.553		35.54	27.1783
20.28	136.35		35.56	25.7136
20.29	137.148		35.58	21.876
20.3	188.945		35.6	18.8071
20.31	172.743		35.62	17.5499
20.32	168.54		35.64	16.8507
20.33	206.338		35.66	15.8878
20.34	213.136		35.68	15.2272
20.35	215.934		35.7	14.222
20.36	158.732		35.72	12.1225
20.37	177.53		35.74	9.8818
20.38	211.328		35.76	8.44918
20.39	184.126		35.78	8.00678
20.4	236.924		35.8	8.38806
20.41	263.722		35.82	9.19859
20.42	283.52		35.84	9.78551
20.43	280.319		35.86	9.64079
20.44	303.117		35.88	9.38766
20.45	256.915		35.9	9.58768
20.46	308.714		35.92	10.001
20.47	318.512		35.94	10.3068
20.48	328.311		35.96	10.9643
20.49	333.11		35.98	12.698
20.5	304.908		36	16.1595
20.51	343.707		36.02	22.2637
20.52	357.506		36.04	32.1312
20.53	357.305		36.06	46.3783
20.54	318.104		36.08	62.1812
20.55	299.903		36.1	68.7797
20.56	361.702		36.12	60.0174
20.57	361.501		36.14	45.0504
20.58	290.3		36.16	31.4662
20.59	312.099		36.18	21.9264
20.6	309.899		36.2	16.1141
20.61	271.698		36.22	12.5849
20.62	277.497		36.24	10.3294
20.63	254.297		36.26	8.9703
20.64	243.096		36.28	8.29613
20.65	185.896		36.3	8.23174
20.66	166.695		36.32	8.57382
20.67	184.495		36.34	8.91634
20.68	176.294		36.36	9.18287
20.69	135.094		36.38	9.7071
20.7	135.894		36.4	9.98324
20.71	136.693		36.42	9.31721
20.72	64.493		36.44	8.20121
20.73	120.293		36.46	7.17186
20.74	123.093		36.48	6.57675
20.75	103.892		36.5	6.50992
20.76	98.6922		36.52	6.57654
20.77	97.492		36.54	6.58876
20.78	57.2919		36.56	6.76641
20.79	102.092		36.58	6.88044
20.8	56.8918		36.6	6.56882
20.81	78.6917		36.62	5.9538
20.82	63.4917		36.64	5.38442
20.83	100.292		36.66	5.2405
20.84	69.0917		36.68	5.63957
20.85	92.8917		36.7	6.42876
20.86	64.6917		36.72	7.44028
20.87	52.4918		36.74	8.78838
20.88	48.2918		36.76	10.4461
20.89	62.0919		36.78	12.2691
20.9	65.892		36.8	13.1621
20.91	101.692		36.82	12.0159
20.92	71.4921		36.84	9.96286
20.93	16.2922		36.86	7.99256
20.94	38.0923		36.88	6.33362
20.95	19.8924		36.9	5.2771
20.96	12.6925		36.92	4.87414
20.97	46.4925		36.94	5.05781
20.98	88.2926		36.96	5.70179
20.99	43.0926		36.98	6.44685
21	19.8926		37	7.0577
21.01	8.69265		37.02	7.53287
21.02	30.4926		37.04	7.24972
21.03	65.2926		37.06	6.1478
21.04	58.0925		37.08	5.04464
21.05	24.8923		37.1	4.44012
21.06	39.6921		37.12	4.46696
21.07	42.4919		37.14	5.1833
21.08	22.2916		37.16	6.65914
21.09	42.0913		37.18	8.65696
21.1	27.8909		37.2	10.0706
21.11	11.6904		37.22	9.55159
21.12	15.4899		37.24	7.91833
21.13	-13.7107		37.26	6.70676
21.14	-2.91143		37.28	6.45368
21.15	-12.1122		37.3	7.17277
21.16	14.6869		37.32	8.65783
21.17	7.48593		37.34	10.2838
21.18	11.2849		37.36	10.7893
21.19	41.0837		37.38	9.95159
21.2	4.88239		37.4	8.92686
21.21	17.681		37.42	8.30081
21.22	14.4795		37.44	8.13359
21.23	1.27784		37.46	8.02727
21.24	25.0761		37.48	7.79393
21.25	3.87415		37.5	7.90337
21.26	38.6721		37.52	8.49804
21.27	5.46989		37.54	8.58898
21.28	-62.7325		37.56	7.30838
21.29	31.065		37.58	5.65856
21.3	1.86231		37.6	4.41537
21.31	0.65946		37.62	3.69961
21.32	44.4564		37.64	3.43324
21.33	-8.74674		37.66	3.52076
21.34	-11.9501		37.68	3.9556
21.35	-8.1536		37.7	4.86757
21.36	23.6427		37.72	6.53674
21.37	16.4389		37.74	9.35202
21.38	59.2349		37.76	13.5248
21.39	28.0308		37.78	18.1321
21.4	31.8265		37.8	20.1117
21.41	6.62213		37.82	18.2563
21.42	6.41757		37.84	15.137
21.43	34.2129		37.86	11.938
21.44	17.0081		37.88	9.13251
21.45	4.80308		37.9	7.19138
21.46	17.598		37.92	5.98498
21.47	8.39275		37.94	5.08087
21.48	25.1874		37.96	4.29811
21.49	9.98187		37.98	3.72621
21.5	89.7762		38	3.32843
21.51	21.5704		38.02	3.12761
21.52	22.3645		38.04	3.21161
21.53	-3.84158		38.06	3.56516
21.54	30.9522		38.08	3.86316
21.55	-7.25418		38.1	3.69534
21.56	45.5393		38.12	3.22534
21.57	53.3326		38.14	2.78552
21.58	53.1258		38.16	2.46127
21.59	6.91878		38.18	2.29408
21.6	76.7116		38.2	2.33751
21.61	53.5043		38.22	2.59219
21.62	45.2969		38.24	2.95896
21.63	55.0893		38.26	3.28968
21.64	39.8815		38.28	3.61205
21.65	30.6736		38.3	3.83214
21.66	77.4655		38.32	3.76214
21.67	45.2572		38.34	3.51602
21.68	95.0488		38.36	3.33425
21.69	65.8402		38.38	3.31894
21.7	68.6315		38.4	3.56798
21.71	70.4225		38.42	4.0826
21.72	81.2134		38.44	4.75728
21.73	94.0042		38.46	5.45511
21.74	86.7948		38.48	5.95843
21.75	116.585		38.5	6.19051
21.76	56.3754		38.52	6.67753
21.77	102.165		38.54	8.15358
21.78	71.9553		38.56	11.1071
21.79	138.745		38.58	15.7001
21.8	97.5345		38.6	20.7304
21.81	84.3239		38.62	22.5295
21.82	51.1131		38.64	19.746
21.83	76.902		38.66	16.0173
21.84	123.691		38.68	13.4041
21.85	68.4794		38.7	11.6295
21.86	114.268		38.72	10.2578
21.87	100.056		38.74	9.36191
21.88	65.8442		38.76	8.84725
21.89	88.632		38.78	8.6071
21.9	36.4197		38.8	8.98147
21.91	96.2072		38.82	10.2035
21.92	85.9945		38.84	11.6327
21.93	95.7816		38.86	11.8408
21.94	94.5685		38.88	10.2658
21.95	132.355		38.9	8.08517
21.96	140.142		38.92	6.43204
21.97	146.928		38.94	5.38725
21.98	118.714		38.96	4.5229
21.99	154.5		38.98	3.70945
22	141.286		39	3.1052
22.01	179.071		39.02	2.76913
22.02	157.856		39.04	2.66152
22.03	191.642		39.06	2.77462
22.04	227.426		39.08	3.14118
22.05	180.211		39.1	3.85156
22.06	232.995		39.12	4.92134
22.07	236.78		39.14	6.02842
22.08	285.564		39.16	6.54673
22.09	232.348		39.18	6.18602
22.1	242.131		39.2	5.43116
22.11	300.914		39.22	4.93144
22.12	269.698		39.24	4.73346
22.13	327.48		39.26	4.64867
22.14	309.263		39.28	4.75379
22.15	359.046		39.3	5.05394
22.16	321.828		39.32	5.26365
22.17	353.61		39.34	5.34771
22.18	343.392		39.36	5.66787
22.19	362.173		39.38	6.37218
22.2	419.954		39.4	7.28885
22.21	471.735		39.42	8.2072
22.22	447.516		39.44	9.38439
22.23	457.297		39.46	10.6477
22.24	397.077		39.48	11.2107
22.25	458.857		39.5	10.885
22.26	441.637		39.52	9.39027
22.27	477.417		39.54	7.2878
22.28	473.196		39.56	5.60641
22.29	421.975		39.58	4.60139
22.3	460.754		39.6	4.14038
22.31	438.532		39.62	4.07563
22.32	379.311		39.64	4.32119
22.33	419.089		39.66	4.82113
22.34	427.866		39.68	5.65375
22.35	357.644		39.7	7.11263
22.36	299.421		39.72	9.52451
22.37	392.198		39.74	13.1529
22.38	321.974		39.76	17.949
22.39	245.751		39.78	22.1759
22.4	253.527		39.8	22.4619
22.41	229.303		39.82	19.3728
22.42	179.078		39.84	16.2501
22.43	159.853		39.86	14.8093
22.44	188.628		39.88	15.6295
22.45	164.403		39.9	18.5667
22.46	145.177		39.92	22.5923
22.47	114.951		39.94	24.7391
22.48	94.725		39.96	22.2237
22.49	88.4984		39.98	17.3804
22.5	76.2714		40	12.9882
22.51	90.0442		40.02	9.60427
22.52	113.817		40.04	7.18506
22.53	80.5888		40.06	5.56523
22.54	83.3605		40.08	4.55966
22.55	34.132		40.1	4.04222
22.56	78.9031		40.12	3.86344
22.57	65.674		40.14	3.96244
22.58	77.4444		40.16	4.28444
22.59	76.2145		40.18	4.71614
22.6	76.9843		40.2	5.21411
22.61	22.7538		40.22	5.90976
22.62	22.5229		40.24	6.91029
22.63	84.2916		40.26	7.99589
22.64	72.06		40.28	8.7094
22.65	55.828		40.3	8.60982
22.66	40.5957		40.32	8.01689
22.67	44.363		40.34	7.73131
22.68	82.1299		40.36	7.91615
22.69	50.8965		40.38	7.81126
22.7	45.6627		40.4	7.11128
22.71	30.4285		40.42	6.42787
22.72	53.194		40.44	6.10994
22.73	28.959		40.46	5.84229
22.74	23.7237		40.48	5.19991
22.75	40.488		40.5	4.5374
22.76	18.2519		40.52	4.16188
22.77	-8.98463		40.54	3.97162
22.78	1.77847		40.56	3.6733
22.79	49.5412		40.58	3.28328
22.8	30.3035		40.6	3.02927
22.81	28.0654		40.62	3.03182
22.82	13.8269		40.64	3.29136
22.83	61.588		40.66	3.7404
22.84	25.3487		40.68	4.43059
22.85	38.1089		40.7	5.44098
22.86	27.8688		40.72	6.75345
22.87	20.6282		40.74	7.86956
22.88	30.3873		40.76	7.94007
22.89	27.1458		40.78	7.18538
22.9	46.904		40.8	6.55781
22.91	-9.33825		40.82	6.49909
22.92	-13.5809		40.84	6.74029
22.93	26.1759		40.86	6.87079
22.94	6.93238		40.88	6.5033
22.95	-8.31161		40.9	5.47079
22.96	5.44396		40.92	4.30789
22.97	-22.8009		40.94	3.50756
22.98	4.95381		40.96	3.19856
22.99	37.7081		40.98	3.33928
23	-0.53805		41	3.88213
23.01	36.2154		41.02	4.76062
23.02	7.96839		41.04	5.53679
23.03	-39.279		41.06	5.64949
23.04	-1.52684		41.08	5.38047
23.05	4.22493		41.1	5.18992
23.06	20.9763		41.12	5.3037
23.07	32.7273		41.14	5.99874
23.08	37.4779		41.16	7.23884
23.09	40.2281		41.18	8.31588
23.1	42.9779		41.2	8.31345
23.11	36.7274		41.22	7.6428
23.12	29.4765		41.24	7.09145
23.13	13.2253		41.26	6.63585
23.14	13.9737		41.28	6.02084
23.15	49.7218		41.3	5.11005
23.16	17.4696		41.32	4.25529
23.17	60.217		41.34	3.76973
23.18	16.9642		41.36	3.68782
23.19	24.711		41.38	3.98882
23.2	35.4575		41.4	4.68306
23.21	51.2036		41.42	5.90953
23.22	32.9495		41.44	7.6193
23.23	-2.30496		41.46	9.22824
23.24	58.4403		41.48	9.53273
23.25	56.1852		41.5	8.44949
23.26	48.9299		41.52	7.24143
23.27	47.6742		41.54	6.6361
23.28	37.4183		41.56	6.67054
23.29	25.162		41.58	7.37753
23.3	-8.0945		41.6	8.90273
23.31	46.6487		41.62	11.1973
23.32	43.3916		41.64	14.0952
23.33	21.1342		41.66	17.2264
23.34	14.8765		41.68	19.8087
23.35	47.6186		41.7	20.301
23.36	41.3604		41.72	17.6267
23.37	34.102		41.74	14.087
23.38	11.8432		41.76	11.5281
23.39	61.5843		41.78	9.98608
23.4	32.325		41.8	9.18313
23.41	51.0655		41.82	8.86545
23.42	48.8058		41.84	8.79758
23.43	29.5458		41.86	9.29951
23.44	71.2855		41.88	10.9687
23.45	68.025		41.9	14.389
23.46	9.76426		41.92	20.2471
23.47	19.5033		41.94	28.603
23.48	32.242		41.96	36.7486
23.49	61.9805		41.98	39.5234
23.5	78.7188		42	37.2531
23.51	67.4568		42.02	32.3664
23.52	81.1946		42.04	25.696
23.53	31.9322		42.06	19.4906
23.54	48.6695		42.08	15.1674
23.55	21.4065		42.1	12.8753
23.56	41.1434		42.12	11.7769
23.57	49.88		42.14	10.644
23.58	61.6164		42.16	9.31155
23.59	26.3525		42.18	8.28437
23.6	45.0884		42.2	7.81704
23.61	121.824		42.22	7.91557
23.62	64.5595		42.24	8.53057
23.63	34.2947		42.26	9.5919
23.64	75.0297		42.28	10.8332
23.65	9.76447		42.3	12.2938
23.66	80.499		42.32	14.762
23.67	50.2333		42.34	19.2786
23.68	100.967		42.36	26.952
23.69	30.7013		42.38	37.8613
23.7	65.4349		42.4	48.7291
23.71	88.1683		42.42	53.7979
23.72	92.9015		42.44	49.6914
23.73	146.634		42.46	38.3755
23.74	127.367		42.48	26.8946
23.75	47.0997		42.5	18.7109
23.76	91.832		42.52	13.6931
23.77	95.5641		42.54	10.7599
23.78	155.296		42.56	8.97558
23.79	89.0275		42.58	7.94437
23.8	100.759		42.6	7.51042
23.81	101.49		42.62	7.62208
23.82	113.221		42.64	8.31043
23.83	119.952		42.66	9.86156
23.84	65.6823		42.68	12.4482
23.85	135.413		42.7	15.3541
23.86	127.143		42.72	16.3251
23.87	133.873		42.74	14.4706
23.88	87.6022		42.76	11.7963
23.89	107.332		42.78	9.96879
23.9	110.061		42.8	9.51024
23.91	91.7898		42.82	10.3347
23.92	108.519		42.84	12.0513
23.93	136.247		42.86	14.0405
23.94	86.9754		42.88	14.9352
23.95	113.704		42.9	13.8945
23.96	130.431		42.92	12.1566
23.97	118.159		42.94	10.7814
23.98	94.8865		42.96	10.3031
23.99	120.614		42.98	10.4656
24	136.341		43	10.1186
24.01	131.068		43.02	9.0245
24.02	157.794		43.04	8.22875
24.03	160.52		43.06	8.26635
24.04	167.247		43.08	8.95138
24.05	179.972		43.1	9.7022
24.06	151.698		43.12	10.0856
24.07	225.424		43.14	9.92578
24.08	166.149		43.16	9.0557
24.09	172.874		43.18	8.01971
24.1	150.599		43.2	7.4264
24.11	132.323		43.22	7.63409
24.12	144.048		43.24	8.91711
24.13	192.772		43.26	11.6169
24.14	158.496		43.28	16.0407
24.15	141.219		43.3	21.7846
24.16	167.943		43.32	25.8634
24.17	141.666		43.34	24.2581
24.18	162.389		43.36	19.1223
24.19	95.112		43.38	14.5766
24.2	147.835		43.4	11.6281
24.21	152.557		43.42	10.1005
24.22	136.279		43.44	9.77373
24.23	151.001		43.46	10.5018
24.24	131.723		43.48	12.0755
24.25	132.444		43.5	14.5235
24.26	93.1654		43.52	18.2557
24.27	139.886		43.54	22.9466
24.28	98.6072		43.56	26.048
24.29	100.328		43.58	25.5238
24.3	121.048		43.6	23.6457
24.31	143.768		43.62	21.6287
24.32	109.488		43.64	19.0358
24.33	142.208		43.66	16.8624
24.34	139.927		43.68	16.4016
24.35	126.646		43.7	18.3048
24.36	115.365		43.72	22.271
24.37	127.084		43.74	25.8056
24.38	155.803		43.76	24.673
24.39	131.521		43.78	19.7331
24.4	167.239		43.8	15.0059
24.41	179.957		43.82	11.8414
24.42	143.675		43.84	10.1401
24.43	167.392		43.86	9.77787
24.44	159.109		43.88	10.6572
24.45	121.826		43.9	12.2096
24.46	138.543		43.92	13.0573
24.47	144.259		43.94	12.7276
24.48	154.975		43.96	12.6493
24.49	195.691		43.98	13.9927
24.5	174.407		44	17.0975
24.51	201.122		44.02	21.2341
24.52	159.838		44.04	24.7352
24.53	224.553		44.06	26.0233
24.54	209.267		44.08	23.3999
24.55	225.982		44.1	18.5174
24.56	241.696		44.12	14.0463
24.57	242.41		44.14	10.8772
24.58	223.124		44.16	8.93965
24.59	229.837		44.18	8.03449
24.6	209.551		44.2	8.0743
24.61	267.264		44.22	8.78865
24.62	241.977		44.24	9.38763
24.63	255.689		44.26	9.46589
24.64	277.401		44.28	9.47816
24.65	265.114		44.3	9.35054
24.66	221.825		44.32	8.97599
24.67	314.537		44.34	8.49329
24.68	252.248		44.36	7.69152
24.69	278.959		44.38	6.75693
24.7	292.67		44.4	6.09502
24.71	280.381		44.42	5.67306
24.72	327.091		44.44	5.4963
24.73	271.801		44.46	5.59863
24.74	276.511		44.48	5.97443
24.75	261.22		44.5	6.81048
24.76	230.929		44.52	8.31356
24.77	213.638		44.54	10.6087
24.78	220.347		44.56	13.9528
24.79	239.055		44.58	18.8009
24.8	257.764		44.6	24.6114
24.81	244.472		44.62	27.9446
24.82	192.179		44.64	25.3148
24.83	153.886		44.66	19.9845
24.84	139.594		44.68	16.02
24.85	183.3		44.7	14.3145
24.86	164.007		44.72	14.1759
24.87	123.713		44.74	14.835
24.88	112.419		44.76	16.85
24.89	113.125		44.78	21.0453
24.9	90.8301		44.8	26.8916
24.91	78.5353		44.82	30.6048
24.92	62.2401		44.84	27.5148
24.93	102.945		44.86	20.6174
24.94	75.6488		44.88	14.671
24.95	32.3528		44.9	10.8485
24.96	68.0564		44.92	8.7448
[truncated: 1,989 more rows]

## Sheet: Figure1c
Figure 1c
Current / uA	voltage / V
-5	-0.000539652
-4.95	-0.00053518
-4.9	-0.000534508
-4.85	-0.000528568
-4.8	-0.000524515
-4.75	-0.000519619
-4.7	-0.000515226
-4.65	-0.00051042
-4.6	-0.000505376
-4.55	-0.000499486
-4.5	-0.000492837
-4.45	-0.000487086
-4.4	-0.00048151
-4.35	-0.000476091
-4.3	-0.000470488
-4.25	-0.000464572
-4.2	-0.000458092
-4.15	-0.000451874
-4.1	-0.000447133
-4.05	-0.000441806
-4	-0.000436575
-3.95	-0.000430017
-3.9	-0.000424499
-3.85	-0.000419124
-3.8	-0.000412837
-3.75	-0.000407535
-3.7	-0.000401995
-3.65	-0.000396693
-3.6	-0.000391117
-3.55	-0.000385593
-3.5	-0.00037952
-3.45	-0.000374122
-3.4	-0.000367868
-3.35	-0.000360879
-3.3	-0.000354746
-3.25	-0.000349069
-3.2	-0.000342127
-3.15	-0.000335611
-3.1	-0.000330087
-3.05	-0.000324908
-3	-0.000319246
-2.95	-0.000313727
-2.9	-0.000307971
-2.85	-0.000302285
-2.8	-0.000297209
-2.75	-0.000291783
-2.7	-0.000286131
-2.65	-0.000279851
-2.6	-0.000274348
-2.55	-0.000268559
-2.5	-0.000263249
-2.45	-0.00025805
-2.4	-0.000252625
-2.35	-0.000247368
-2.3	-0.000242052
-2.25	-0.000236876
-2.2	-0.000231498
-2.15	-0.000226311
-2.1	-0.000220968
-2.05	-0.000215544
-2	-0.00020996
-1.95	-0.000204313
-1.9	-0.000199065
-1.85	-0.000193587
-1.8	-0.000188285
-1.75	-0.000182893
-1.7	-0.000177588
-1.65	-0.000172182
-1.6	-0.000166491
-1.55	-0.00016117
-1.5	-0.000155842
-1.45	-0.000150733
-1.4	-0.000145363
-1.35	-0.000140167
-1.3	-0.000134789
-1.25	-0.000129684
-1.2	-0.000124377
-1.15	-0.000119164
-1.1	-0.000113939
-1.05	-0.000108731
-1	-0.000103649
-0.95	-9.84434e-05
-0.9	-9.31787e-05
-0.85	-8.78222e-05
-0.8	-8.2595e-05
-0.75	-7.74061e-05
-0.7	-7.22042e-05
-0.65	-6.70498e-05
-0.6	-6.18185e-05
-0.55	-5.66531e-05
-0.5	-5.14084e-05
-0.45	-4.62613e-05
-0.4	-4.11039e-05
-0.35	-3.59344e-05
-0.3	-3.07565e-05
-0.25	-2.56005e-05
-0.2	-2.04741e-05
-0.15	-1.53451e-05
-0.1	-1.02208e-05
-0.05	-5.11109e-06
0	-1.76877e-09
0.05	5.10484e-06
0.1	1.02253e-05
0.15	1.53453e-05
0.2	2.04761e-05
0.25	2.56161e-05
0.3	3.07488e-05
0.35	3.59045e-05
0.4	4.10984e-05
0.45	4.62657e-05
0.5	5.14175e-05
0.55	5.65927e-05
0.6	6.17241e-05
0.65	6.68306e-05
0.7	7.20201e-05
0.75	7.72593e-05
0.8	8.24838e-05
0.85	8.7711e-05
0.9	9.29159e-05
0.95	9.80966e-05
1	0.000103319
1.05	0.000108506
1.1	0.00011368
1.15	0.000118985
1.2	0.000124228
1.25	0.000129502
1.3	0.000134682
1.35	0.000139848
1.4	0.000145091
1.45	0.000150387
1.5	0.000155725
1.55	0.000161011
1.6	0.000166356
1.65	0.000171798
1.7	0.000177112
1.75	0.000182451
1.8	0.000187818
1.85	0.00019312
1.9	0.000198555
1.95	0.000203997
2	0.000209404
2.05	0.000214912
2.1	0.000220361
2.15	0.000225923
2.2	0.000231329
2.25	0.000236868
2.3	0.000242259
2.35	0.000247489
2.4	0.00025323
2.45	0.000258595
2.5	0.000264036
2.55	0.000269587
2.6	0.00027493
2.65	0.000280425
2.7	0.000285906
2.75	0.000291462
2.8	0.000297162
2.85	0.00030261
2.9	0.000308268
2.95	0.00031369
3	0.000319077
3.05	0.000324385
3.1	0.000330036
3.15	0.000335658
3.2	0.000341271
3.25	0.000346733
3.3	0.000351998
3.35	0.000357508
3.4	0.000363313
3.45	0.000368928
3.5	0.000374612
3.55	0.000380348
3.6	0.000386097
3.65	0.000391878
3.7	0.000397613
3.75	0.000403319
3.8	0.000409133
3.85	0.000414835
3.9	0.000420782
3.95	0.000426611
4	0.000432309
4.05	0.000438147
4.1	0.000444255
4.15	0.00045022
4.2	0.000455902
4.25	0.000462095
4.3	0.000467858
4.35	0.000473852
4.4	0.000480041
4.45	0.000485954
4.5	0.00049173
4.55	0.000497578
4.6	0.00050328
4.65	0.000509374
4.7	0.000515647
4.75	0.000521382
4.8	0.000527579
4.85	0.000533611
4.9	0.000539807
4.95	0.000545841
5	0.000551907

## Sheet: Figure 1d
Figure 1d

## Sheet: Figure 1e
Figure 1e

## Sheet: Figure 2a
Figure 2a
Ar-LSV			CO2-LSV
Current Density (mA cm-2)	Potential (V vs RHE)		Current Density (mA cm-2)	Potential (V vs RHE)
0.00146	-7.89459		0.00165	-1.44806
-0.00158	-7.91137		-0.00198	-1.44633
-0.0049	-7.93703		-0.00517	-1.44496
-0.008	-7.99525		-0.0082	-1.44396
-0.01078	-8.00512		-0.01297	-1.44333
-0.01397	-8.07653		-0.0136	-1.44308
-0.01721	-8.09058		-0.01735	-1.44319
-0.01994	-8.12306		-0.02021	-1.44367
-0.02352	-8.14213		-0.0239	-1.44452
-0.0262	-8.17309		-0.0269	-1.44575
-0.02958	-8.21465		-0.02722	-1.44734
-0.03217	-8.24168		-0.03296	-1.4493
-0.0355	-8.29512		-0.03732	-1.45164
-0.03853	-8.29571		-0.03784	-1.45434
-0.04158	-8.41261		-0.04034	-1.45741
-0.04482	-8.43089		-0.04655	-1.46085
-0.04782	-8.38474		-0.04844	-1.46467
-0.05088	-8.42985		-0.05141	-1.46885
-0.05382	-8.42794		-0.05285	-1.4734
-0.05722	-8.45239		-0.05646	-1.47832
-0.05995	-8.50635		-0.06104	-1.48362
-0.06345	-8.51041		-0.0645	-1.48928
-0.06618	-8.54138		-0.06813	-1.49531
-0.0693	-8.55924		-0.07129	-1.50171
-0.07288	-8.59363		-0.07351	-1.50849
-0.07551	-8.68529		-0.07593	-1.51563
-0.07897	-8.63442		-0.07953	-1.52314
-0.08181	-8.67338		-0.08141	-1.53102
-0.08482	-8.6908		-0.08413	-1.53927
-0.08781	-8.72207		-0.08677	-1.5479
-0.09043	-8.73368		-0.08872	-1.55689
-0.09367	-8.73769		-0.09538	-1.56625
-0.09695	-8.77848		-0.09674	-1.57598
-0.10035	-8.80203		-0.09958	-1.58609
-0.1032	-8.81841		-0.10342	-1.59656
-0.10628	-8.84367		-0.10706	-1.6074
-0.10932	-8.87311		-0.10873	-1.61861
-0.11236	-8.8944		-0.11298	-1.63019
-0.11577	-8.9221		-0.11524	-1.64215
-0.11827	-8.93636		-0.12045	-1.65447
-0.12141	-8.9417		-0.12197	-1.66716
-0.12488	-8.93149		-0.12493	-1.68022
-0.12767	-8.97676		-0.12843	-1.69366
-0.13117	-9.04647		-0.13177	-1.70746
-0.13397	-9.08655		-0.13493	-1.72163
-0.13708	-9.03098		-0.13899	-1.73617
-0.13996	-9.05808		-0.14181	-1.75108
-0.14322	-9.08913		-0.14474	-1.76637
-0.14655	-9.10937		-0.14675	-1.78202
-0.14968	-9.1196		-0.14994	-1.79804
-0.15263	-9.14216		-0.15132	-1.81208
-0.15608	-9.16569		-0.15687	-1.82656
-0.15857	-9.1696		-0.15913	-1.84136
-0.16192	-9.18842		-0.16249	-1.85647
-0.16487	-9.20327		-0.16607	-1.87194
-0.16804	-9.24404		-0.16656	-1.88769
-0.17093	-9.2502		-0.17029	-1.90403
-0.1743	-9.2568		-0.17516	-1.92084
-0.17744	-9.2508		-0.17691	-1.93801
-0.18037	-9.26909		-0.17999	-1.95555
-0.18376	-9.29818		-0.1834	-1.97357
-0.18635	-9.2413		-0.18654	-1.99206
-0.18927	-9.30569		-0.1878	-2.01108
-0.19271	-9.33908		-0.19464	-2.0306
-0.19562	-9.3408		-0.19696	-2.05061
-0.19867	-9.36877		-0.1987	-2.07098
-0.20222	-9.383		-0.20114	-2.092
-0.20494	-9.37317		-0.20592	-2.11347
-0.20836	-9.39824		-0.20753	-2.13556
-0.21096	-9.37556		-0.21066	-2.15817
-0.21419	-9.41843		-0.21429	-2.18141
-0.2169	-9.41939		-0.21604	-2.20532
-0.22055	-9.41581		-0.22092	-2.22969
-0.2234	-9.43865		-0.22183	-2.25466
-0.22664	-9.46411		-0.22646	-2.28042
-0.22945	-9.4688		-0.22914	-2.30685
-0.23256	-9.4639		-0.23252	-2.33377
-0.23614	-9.49639		-0.23607	-2.36134
-0.23883	-9.527		-0.24146	-2.38959
-0.24204	-9.50056		-0.24192	-2.41852
-0.24475	-9.55363		-0.24514	-2.44834
-0.24838	-9.52243		-0.24778	-2.47874
-0.25161	-9.56105		-0.25171	-2.50979
-0.25458	-9.57126		-0.25453	-2.54157
-0.25753	-9.54096		-0.25685	-2.57416
-0.26031	-9.56922		-0.25988	-2.60755
-0.26344	-9.60236		-0.26336	-2.64153
-0.26674	-9.57553		-0.26618	-2.67647
-0.26956	-9.60786		-0.2683	-2.71218
-0.27223	-9.62819		-0.2756	-2.74865
-0.27583	-9.64391		-0.27516	-2.78611
-0.2789	-9.64377		-0.27791	-2.8243
-0.28214	-9.6517		-0.28286	-2.863
-0.28507	-9.65658		-0.28431	-2.90287
-0.28831	-9.68922		-0.28928	-2.94373
-0.29094	-9.68128		-0.29264	-2.98541
-0.29415	-9.7064		-0.29377	-3.02784
-0.29736	-9.7098		-0.2964	-3.07089
-0.30024	-9.6799		-0.29998	-3.11526
-0.3035	-9.76256		-0.30384	-3.16071
-0.30679	-9.72868		-0.30732	-3.20709
-0.30992	-9.75333		-0.31008	-3.25425
-0.31268	-9.76726		-0.31346	-3.30231
-0.31574	-9.73646		-0.31675	-3.35136
-0.3191	-9.76762		-0.31855	-3.40178
-0.3224	-9.78362		-0.32233	-3.45318
-0.32505	-9.78528		-0.32649	-3.50562
-0.32832	-9.80511		-0.32825	-3.55867
-0.33136	-9.80553		-0.33116	-3.61321
-0.33473	-9.86378		-0.3342	-3.66895
-0.3377	-9.83949		-0.33708	-3.72585
-0.34058	-9.8643		-0.33982	-3.78365
-0.34362	-9.8714		-0.34509	-3.84258
-0.34671	-9.86435		-0.34703	-3.90239
-0.34982	-9.87652		-0.35084	-3.96365
-0.3533	-9.88896		-0.35246	-4.02596
-0.35562	-9.89995		-0.3558	-4.089
-0.35884	-9.91611		-0.35851	-4.15334
-0.36222	-9.92258		-0.36251	-4.21875
-0.36499	-9.93425		-0.36549	-4.28524
-0.36828	-9.92956		-0.36739	-4.35268
-0.37116	-9.94524		-0.37112	-4.42126
-0.37436	-9.94488		-0.37552	-4.49125
-0.37754	-9.96299		-0.37875	-4.56262
-0.38059	-9.98084		-0.381	-4.63496
-0.38372	-9.94852		-0.38347	-4.70829
-0.38713	-9.99439		-0.38726	-4.78255
-0.38972	-9.9866		-0.38917	-4.85824
-0.39294	-9.99326		-0.39263	-4.93531
-0.39613	-10.0297		-0.39588	-5.01355
-0.39892	-10.018		-0.40021	-5.09251
-0.40201	-10.1184		-0.40092	-5.17287
-0.4049	-10.0688		-0.40457	-5.25477
-0.40841	-10.093		-0.40923	-5.33802
-0.4114	-10.1023		-0.41119	-5.42261
-0.41466	-10.1135		-0.41367	-5.50809
-0.41738	-10.1249		-0.41848	-5.59501
-0.4206	-10.1238		-0.41935	-5.68353
-0.42375	-10.1529		-0.42252	-5.77364
-0.42706	-10.1626		-0.4269	-5.86547
-0.42995	-10.1676		-0.43029	-5.95848
-0.43282	-10.1901		-0.43349	-6.05324
-0.43605	-10.193		-0.43463	-6.14969
-0.43898	-10.1968		-0.43937	-6.24796
-0.44205	-10.2097		-0.44335	-6.34819
-0.44544	-10.2369		-0.44472	-6.4501
-0.44833	-10.2115		-0.44684	-6.55391
-0.45097	-10.2409		-0.45162	-6.65978
-0.4547	-10.2752		-0.45495	-6.76823
-0.45794	-10.2599		-0.45764	-6.87839
-0.46051	-10.2997		-0.4629	-6.9904
-0.46342	-10.2959		-0.46381	-7.10511
-0.46713	-10.3041		-0.46689	-7.22226
-0.46994	-10.331		-0.47182	-7.34233
-0.47277	-10.3513		-0.47303	-7.46542
-0.47614	-10.3748		-0.47568	-7.59123
-0.47938	-10.3624		-0.47997	-7.72014
-0.48192	-10.392		-0.48139	-7.85224
-0.48545	-10.4144		-0.48486	-7.98833
-0.48838	-10.4266		-0.48682	-8.12773
-0.49163	-10.4627		-0.49308	-8.27066
-0.49455	-10.4505		-0.49483	-8.41709
-0.49771	-10.4888		-0.49873	-8.56737
-0.5007	-10.5067		-0.50115	-8.72231
-0.50367	-10.4992		-0.50345	-8.8812
-0.50671	-10.5735		-0.50763	-9.04514
-0.50982	-10.5599		-0.50841	-9.21378
-0.5136	-10.6174		-0.5141	-9.38607
-0.5159	-10.6108		-0.51678	-9.56121
-0.51901	-10.639		-0.5177	-9.74157
-0.52235	-10.707		-0.52049	-9.92886
-0.52523	-10.8085		-0.52452	-10.1209
-0.52844	-10.8233		-0.52814	-10.318
-0.53146	-10.7994		-0.53095	-10.5209
-0.53484	-10.8314		-0.53539	-10.7282
-0.5377	-10.8804		-0.53753	-10.9416
-0.5408	-10.968		-0.54034	-11.1606
-0.54394	-10.9747		-0.54443	-11.3864
-0.54668	-10.9726		-0.54554	-11.6174
-0.55011	-11.0179		-0.5495	-11.8538
-0.55301	-11.0703		-0.5541	-12.0981
-0.55602	-11.103		-0.55641	-12.3471
-0.55906	-11.1457		-0.55966	-12.6038
-0.56227	-11.1893		-0.56261	-12.8674
-0.56504	-11.2406		-0.56445	-13.1377
-0.56884	-11.2908		-0.56726	-13.4173
-0.5719	-11.4271		-0.57097	-13.7026
-0.57473	-11.4567		-0.57508	-13.9975
-0.57725	-11.5092		-0.57821	-14.2982
-0.58066	-11.5435		-0.58273	-14.6063
-0.58379	-11.6173		-0.58218	-14.9248
-0.58673	-11.7189		-0.58642	-15.2495
-0.59011	-11.7673		-0.59142	-15.5883
-0.59329	-11.8484		-0.59188	-15.95
-0.59594	-11.926		-0.59647	-16.3344
-0.59942	-12.0067		-0.60068	-16.7284
-0.60273	-12.099		-0.60473	-17.1283
-0.60533	-12.1754		-0.60629	-17.5407
-0.6086	-12.2016		-0.60842	-17.9625
-0.612	-12.3149		-0.6124	-18.4004
-0.61465	-12.4108		-0.61379	-18.8386
-0.61794	-12.5155		-0.61717	-19.279
-0.62092	-12.6359		-0.61883	-19.7431
-0.62382	-12.7514		-0.62409	-20.2182
-0.62689	-12.8597		-0.62574	-20.7056
-0.63036	-12.9236		-0.63044	-21.2053
-0.63245	-13.0502		-0.6333	-21.7205
-0.63683	-13.2029		-0.63737	-22.2583
-0.63942	-13.3206		-0.64052	-22.8071
-0.64236	-13.4775		-0.64114	-23.3844
-0.6456	-13.6382		-0.64541	-23.9764
-0.64856	-13.8036		-0.6484	-24.5899
-0.65154	-13.9672		-0.65164	-25.2285
-0.65474	-14.155		-0.65411	-25.8821
-0.65791	-14.3253		-0.65637	-26.5652
-0.66092	-14.4706		-0.65932	-27.2631
-0.66392	-14.683		-0.66531	-27.9925
-0.66736	-14.9077		-0.66784	-28.7359
-0.67021	-15.1301		-0.66904	-29.4944
-0.67323	-15.3603		-0.67327	-30.293
-0.67629	-15.5764		-0.67656	-31.1084
-0.67927	-15.8395		-0.68081	-31.9615
-0.68243	-16.0239		-0.68315	-32.8381
-0.68538	-16.2423		-0.68528	-33.7453
-0.68917	-16.5376		-0.6883	-34.6972
-0.69138	-16.8199		-0.69125	-35.6623
-0.69477	-17.1322		-0.6963	-36.6952
-0.69765	-17.4315		-0.69851	-37.7778
-0.70081	-17.7486		-0.7004	-38.8999
-0.70429	-18.104		-0.70341	-40.0756
-0.70724	-18.7888		-0.70627	-41.2822
-0.71019	-19.4734		-0.71048	-42.5883
-0.71328	-19.8924		-0.71251	-43.8895
-0.71644	-20.3038		-0.7165	-45.2246
-0.7194	-20.7387		-0.72008	-46.5789
-0.72225	-21.1693		-0.72176	-47.9194
-0.72561	-21.6007		-0.72582	-49.3383
-0.72797	-21.6845		-0.72833	-50.7773
-0.73206	-22.2172		-0.73401	-52.3389
-0.73483	-22.7087		-0.73643	-53.9463
-0.738	-23.2314		-0.7383	-55.5951
-0.74092	-23.8108		-0.74119	-57.3025
-0.74431	-24.3422		-0.74532	-59.025
-0.74671	-24.9709		-0.74715	-60.8029
-0.7501	-25.5582		-0.74935	-62.6268
-0.75323	-26.1819		-0.75371	-64.5238
-0.75615	-26.8414		-0.75641	-66.4741
-0.75958	-27.4843		-0.76059	-68.4346
-0.76296	-28.2819		-0.76342	-70.4352
-0.76535	-29.0314		-0.76508	-72.4727
-0.76912	-29.7674		-0.76883	-74.5655
-0.77185	-30.5623		-0.77274	-76.3118
-0.77501	-31.4357		-0.77686	-78.0223
-0.7781	-32.3272		-0.77759	-79.8684
-0.78068	-33.1696		-0.78311	-81.8676
-0.78381	-34.1548		-0.78477	-84.0819
-0.78745	-35.0946		-0.78715	-86.4011
-0.79047	-36.0948		-0.79041	-88.7683
-0.79295	-37.2083		-0.79359	-91.2238
-0.79771	-38.22		-0.79629	-93.8804
-0.79917	-39.364		-0.80053	-96.8244
-0.80232	-40.2417		-0.80391	-99.8017
-0.80575	-41.3182		-0.80575	-102.789
-0.80848	-42.6063		-0.8078	-105.826
-0.8117	-43.7897		-0.81226	-108.845
-0.81533	-45.0888		-0.81505	-111.915
-0.81805	-46.4171		-0.81772	-115
-0.82086	-47.8735		-0.82249	-118.101
-0.8243	-49.2664		-0.82495	-121.256
-0.82725	-50.671		-0.82779	-124.444
-0.83045	-52.1509		-0.82955	-127.707
-0.83352	-53.6738		-0.83353	-130.969
-0.83694	-55.3975		-0.83647	-134.355
-0.83986	-56.8013		-0.84038	-137.828
-0.8431	-58.4605		-0.84341	-141.342
-0.84628	-60.2459		-0.84645	-144.771
-0.84885	-61.667		-0.84999	-148.099
-0.85214	-63.5695		-0.85188	-151.296
-0.85512	-65.3536		-0.85414	-154.526
-0.85775	-67.2285		-0.85844	-157.789
-0.86081	-69.1397		-0.86013	-161.084
-0.86434	-70.9063		-0.86464	-164.412
-0.86744	-73.1758		-0.86764	-167.772
-0.87021	-75.155		-0.869	-171.165
-0.87354	-77.4312		-0.8738	-174.59
-0.87658	-79.433		-0.87693	-178.048
-0.87931	-81.3291		-0.87974	-181.538
-0.88304	-83.6063		-0.88216	-185.061
-0.88587	-85.7395		-0.88669	-188.617
-0.88891	-88.2086		-0.88836	-192.205
-0.89242	-90.2205		-0.89221	-195.825
-0.895	-92.295		-0.8955	-199.478
-0.89798	-95.0492		-0.89962	-203.164
-0.90102	-97.1736		-0.90104	-206.882
-0.90446	-100.118		-0.90365	-210.632
-0.90689	-102.412		-0.90634	-214.416
-0.9108	-104.996		-0.90992	-218.231
-0.91315	-107.93		-0.91428	-222.079
-0.91631	-110.456		-0.91746	-225.96
-0.91994	-113.643		-0.92071	-229.873
-0.92279	-116.235		-0.92284	-233.819
-0.92597	-119.757		-0.9256	-237.797
-0.92902	-122.671		-0.92852	-241.808
-0.93194	-125.551		-0.93382	-245.852
-0.93502	-129.281		-0.93439	-249.928
-0.93831	-132.388		-0.93758	-254.036
-0.9411	-136.25		-0.94116	-258.177
-0.94419	-140.318		-0.9435	-262.35
-0.94766	-144.231		-0.94726	-266.556
-0.95032	-148.347		-0.949	-270.795
-0.95366	-151.978		-0.95472	-275.066
-0.95643	-156.687		-0.95602	-279.37
-0.95943	-160.679		-0.96014	-283.706
-0.96259	-164.978		-0.96361	-288.074
-0.96626	-169.561		-0.9663	-292.476
-0.96852	-173.5		-0.9694	-296.909
-0.97217	-178.078		-0.97093	-301.376
-0.97558	-182.642		-0.97536	-305.874
-0.97823	-187.722		-0.97837	-310.406
-0.98081	-192.941		-0.97966	-314.97
-0.98453	-197.629		-0.98616	-319.566
-0.98725	-202.694		-0.98727	-324.195
-0.99046	-207.229		-0.98976	-328.856
-0.9937	-214.842		-0.9941	-333.55
-0.99662	-220.536		-0.99589	-338.277
-0.99982	-225.847		-0.99824	-343.036
-1.00277	-232.254		-1.00326	-347.827

## Sheet: Figure 2b
Figure 2b
Potential vs RHE	FEH2	FEerror	FECO	FEerror	FECH4	FEerror	FEC2H4	FEerror
-0.7	0.29574	0.02096	0.18897	0.04789	0.30108	0.08213	0.18165	0.04569
-0.8	0.19225	0.03129	0.04827	0.00484	0.58832	0.03422	0.1699	0.01807
-0.9	0.14091	0.02625	0.01377	0.00289	0.79954	0.04573	0.05617	0.01164
-1	0.25392	0.0111	0.00636	0.00319	0.69204	0.04921	0.03078	0.00913

## Sheet: Figure 2c
Figure 2c
Potential vs RHE	FE-HER	FEerror	FE-CH4	FEerror	FE-ECR	FEerror
-0.7	0.29574	0.02096	0.30108	0.08213	0.67169	0.01503
-0.8	0.19225	0.03129	0.58832	0.03422	0.80649	0.03972
-0.9	0.14091	0.02625	0.79954	0.04573	0.86948	0.03181
-1	0.25392	0.0111	0.69204	0.04921	0.72918	0.04744

## Sheet: Figure 2d
Figure 2e
Time (sec)	Current density (mA cm-2)		Time (sec)	FECH4
3.3344e-06	-213.827		120	0.83066
0.2	-213.66		1200	0.79334
0.4	-213.497		2400	0.78127
0.6	-213.338		3600	0.78925
0.8	-213.184		4800	0.78938
1	-213.034		6000	0.80078
1.2	-212.888		7200	0.80088
1.4	-212.746		8400	0.79429
1.6	-212.609
1.8	-212.475
2	-212.346
2.2	-212.222
2.4	-212.101
2.6	-211.985
2.8	-211.873
3	-211.765
3.2	-211.662
3.4	-211.563
3.6	-211.468
3.8	-211.377
4	-211.291
4.2	-211.209
4.4	-211.131
4.6	-211.057
4.8	-210.988
5	-210.923
5.2	-211.139
5.4	-211.339
5.6	-211.43
5.8	-211.423
6	-211.411
6.2	-211.346
6.4	-211.244
6.6	-211.153
6.8	-211.013
7	-210.852
7.2	-210.714
7.4	-210.626
7.6	-210.565
7.8	-210.525
8	-210.571
8.2	-210.67
8.4	-210.745
8.6	-210.846
8.8	-210.956
9	-211.056
9.2	-211.191
9.4	-211.332
9.6	-211.385
9.8	-211.411
10	-211.438
10.2004	-211.417
10.4004	-211.256
10.6004	-211.051
10.8004	-210.753
11.0004	-210.439
11.2004	-210.109
11.4004	-209.73
11.6004	-209.292
11.8004	-208.843
12.0004	-208.441
12.2004	-208.117
12.4004	-207.86
12.6004	-207.733
12.8004	-207.649
13.0004	-207.624
13.2004	-207.623
13.4004	-207.688
13.6004	-207.803
13.8004	-208.037
14.0004	-208.297
14.2004	-208.565
14.4004	-208.766
14.6004	-208.97
14.8004	-209.159
15.0004	-209.245
15.2004	-209.353
15.4004	-209.435
15.6004	-209.509
15.8004	-209.683
16.0004	-209.953
16.2004	-210.262
16.4004	-210.677
16.6004	-211.187
16.8004	-211.672
17.0004	-212.277
17.2004	-212.981
17.4004	-213.771
17.6004	-214.628
17.8004	-215.504
18.0004	-216.334
18.2004	-217.144
18.4004	-217.878
18.6004	-218.532
18.8004	-219.16
19.0004	-219.734
19.2004	-220.24
19.4004	-220.657
19.6004	-220.89
19.8004	-220.992
20.0004	-220.959
20.2004	-220.799
20.4004	-220.563
20.6004	-220.259
20.8004	-219.886
21.0004	-219.549
21.2004	-219.195
21.4004	-218.835
21.6004	-218.496
21.8004	-218.196
22.0004	-217.965
22.2004	-217.811
22.4004	-217.731
22.6004	-217.753
22.8004	-217.794
23.0004	-217.921
23.2004	-218.067
23.4004	-218.271
23.6004	-218.446
23.8004	-218.635
24.0004	-218.806
24.2004	-218.976
24.4004	-219.14
24.6004	-219.272
24.8004	-219.386
25.0004	-219.489
25.2004	-219.574
25.4004	-219.635
25.6004	-219.747
25.8004	-219.824
26.0004	-219.85
26.2004	-219.841
26.4004	-219.778
26.6004	-219.626
26.8004	-219.384
27.0004	-219.146
27.2004	-218.823
27.4004	-218.42
27.6004	-217.935
27.8004	-217.371
28.0004	-216.762
28.2004	-216.095
28.4004	-215.334
28.6004	-214.524
28.8004	-213.679
29.0004	-212.79
29.2004	-211.845
29.4004	-210.892
29.6004	-209.99
29.8004	-209.212
30.0004	-208.53
30.2004	-207.982
30.4004	-207.564
30.6004	-207.288
30.8004	-207.207
31.0004	-207.333
31.2004	-207.601
31.4004	-208.124
31.6004	-208.878
31.8004	-209.863
32.0004	-211.048
32.2004	-212.301
32.4004	-213.701
32.6004	-215.165
32.8004	-216.564
33.0004	-217.959
33.2004	-219.308
33.4004	-220.653
33.6004	-222.014
33.8004	-223.403
34.0004	-224.673
34.2004	-225.902
34.4004	-227.071
34.6004	-228.172
34.8004	-229.22
35.0004	-230.215
35.2004	-231.141
35.4004	-232.078
35.6004	-232.96
35.8004	-233.743
36.0004	-234.525
36.2004	-235.2
36.4004	-235.774
36.6004	-236.193
36.8004	-236.495
37.0004	-236.721
37.2004	-236.881
37.4004	-236.95
37.6004	-236.946
37.8004	-236.879
38.0004	-236.742
38.2004	-236.54
38.4004	-236.351
38.6004	-236.184
38.8004	-236.045
39.0004	-236.038
39.2004	-236.128
39.4004	-236.336
39.6004	-236.622
39.8004	-236.958
40.0004	-237.363
40.2004	-237.776
40.4004	-238.215
40.6004	-238.693
40.8004	-239.2
41.0004	-239.7
41.2004	-240.18
41.4004	-240.561
41.6004	-240.826
41.8004	-241.012
42.0004	-241.094
42.2004	-241.065
42.4004	-241.045
42.6004	-240.871
42.8004	-240.579
43.0004	-240.267
43.2004	-239.841
43.4004	-239.319
43.6004	-238.689
43.8004	-237.967
44.0004	-237.146
44.2004	-236.34
44.4004	-235.413
44.6004	-234.415
44.8004	-233.334
45.0004	-232.192
45.2004	-231.039
45.4004	-229.86
45.6004	-228.62
45.8004	-227.363
46.0004	-226.094
46.2004	-224.752
46.4004	-223.432
46.6004	-222.08
46.8004	-220.805
47.0004	-219.606
47.2004	-218.478
47.4004	-217.389
47.6004	-216.407
47.8004	-215.566
48.0004	-214.854
48.2004	-214.284
48.4004	-213.778
48.6004	-213.396
48.8004	-213.119
49.0004	-212.955
49.2004	-212.864
49.4004	-212.822
49.6004	-212.753
49.8004	-212.7
50.0004	-212.643
50.2004	-212.564
50.4004	-212.556
50.6004	-212.571
50.8004	-212.633
51.0004	-212.721
51.2004	-212.829
51.4004	-212.953
51.6004	-213.185
51.8004	-213.486
52.0004	-213.847
52.2004	-214.244
52.4004	-214.628
52.6004	-214.991
52.8004	-215.316
53.0004	-215.591
53.2004	-215.813
53.4004	-216.014
53.6004	-216.116
53.8004	-216.206
54.0004	-216.236
54.2004	-216.206
54.4004	-216.139
54.6004	-216.037
54.8004	-215.909
55.0004	-215.788
55.2004	-215.694
55.4004	-215.573
55.6004	-215.465
55.8004	-215.416
56.0004	-215.479
56.2004	-215.535
56.4004	-215.577
56.6004	-215.621
56.8004	-215.719
57.0004	-215.836
57.2004	-215.956
57.4004	-216.091
57.6004	-216.236
57.8004	-216.42
58.0004	-216.594
58.2004	-216.766
58.4004	-216.951
58.6004	-217.09
58.8004	-217.213
59.0004	-217.34
59.2004	-217.423
59.4004	-217.435
59.6004	-217.475
59.8004	-217.555
60.0004	-217.656
60.2004	-217.701
60.4004	-217.74
60.6004	-217.742
60.8004	-217.739
61.0004	-217.647
61.2004	-217.496
61.4004	-217.338
61.6004	-217.143
61.8004	-216.949
62.0004	-216.755
62.2004	-216.477
62.4004	-216.154
62.6004	-215.787
62.8004	-215.378
63.0004	-214.974
63.2004	-214.605
63.4004	-214.307
63.6004	-214.094
63.8004	-214.046
64.0004	-214.068
64.2004	-214.178
64.4004	-214.367
64.6004	-214.577
64.8004	-214.913
65.0004	-215.345
65.2004	-215.891
65.4004	-216.52
65.6004	-217.234
65.8004	-218.025
66.0004	-218.835
66.2004	-219.527
66.4004	-220.204
66.6004	-220.831
66.8004	-221.425
67.0004	-222.058
67.2004	-222.671
67.4004	-223.297
67.6004	-223.915
67.8004	-224.537
68.0004	-225.083
68.2004	-225.618
68.4004	-226.047
68.6004	-226.362
68.8004	-226.714
69.0004	-227.021
69.2004	-227.284
69.4004	-227.511
69.6004	-227.715
69.8004	-227.807
70.0004	-227.822
70.2004	-227.663
70.4004	-227.438
70.6004	-227.15
70.8004	-226.79
71.0004	-226.348
71.2004	-225.854
71.4004	-225.32
71.6004	-224.732
71.8004	-224.172
72.0004	-223.56
72.2004	-222.849
72.4004	-222.119
72.6004	-221.387
72.8004	-220.721
73.0004	-220.114
73.2004	-219.583
73.4004	-219.156
73.6004	-218.799
73.8004	-218.47
74.0004	-218.158
74.2004	-217.906
74.4004	-217.681
74.6004	-217.507
74.8004	-217.359
75.0004	-217.215
75.2004	-217.062
75.4004	-216.866
75.6004	-216.654
75.8004	-216.439
76.0004	-216.146
76.2004	-215.771
76.4004	-215.442
76.6004	-215.125
76.8004	-214.879
77.0004	-214.701
77.2004	-214.481
77.4004	-214.278
77.6004	-214.076
77.8004	-213.861
78.0004	-213.664
78.2004	-213.462
78.4004	-213.179
78.6004	-212.932
78.8004	-212.692
79.0004	-212.391
79.2004	-212.07
79.4004	-211.748
79.6004	-211.406
79.8004	-211.053
80.0004	-210.691
80.2004	-210.3
80.4004	-210.003
80.6004	-209.754
80.8004	-209.475
81.0004	-209.189
81.2004	-208.827
81.4004	-208.44
81.6004	-208.024
81.8004	-207.558
82.0004	-206.993
82.2004	-206.309
82.4004	-205.622
82.6004	-204.943
82.8004	-204.255
83.0004	-203.572
83.2004	-202.936
83.4004	-202.341
83.6004	-201.768
83.8004	-201.271
84.0004	-200.836
84.2004	-200.483
84.4004	-200.169
84.6004	-199.918
84.8004	-199.723
85.0004	-199.604
85.2004	-199.489
85.4004	-199.428
85.6004	-199.429
85.8004	-199.47
86.0004	-199.513
86.2004	-199.581
86.4004	-199.725
86.6004	-199.896
86.8004	-200.095
87.0004	-200.319
87.2004	-200.54
87.4004	-200.758
87.6004	-200.981
87.8004	-201.216
88.0004	-201.414
88.2004	-201.559
88.4004	-201.697
88.6004	-201.857
88.8004	-202
89.0004	-202.135
89.2004	-202.317
89.4004	-202.489
89.6004	-202.65
89.8004	-202.781
90.0004	-202.889
90.2004	-202.967
90.4004	-203.061
90.6004	-203.044
90.8004	-202.934
91.0004	-202.747
91.2004	-202.479
91.4004	-202.182
91.6004	-201.849
91.8004	-201.474
92.0004	-201.063
92.2004	-200.622
92.4004	-200.225
92.6004	-199.837
92.8004	-199.473
93.0004	-199.164
93.2004	-198.907
93.4004	-198.621
93.6004	-198.382
93.8004	-198.175
94.0004	-197.979
94.2004	-197.83
94.4004	-197.679
94.6004	-197.476
94.8004	-197.281
95.0004	-197.043
95.2004	-196.797
95.4004	-196.549
95.6004	-196.277
95.8004	-196.019
96.0004	-195.728
96.2004	-195.403
96.4004	-195.089
96.6004	-194.781
96.8004	-194.457
97.0004	-194.16
97.2004	-193.887
97.4004	-193.642
97.6004	-193.449
97.8004	-193.302
98.0004	-193.16
98.2004	-193.095
98.4004	-193.052
98.6004	-193.012
98.8004	-192.998
99.0004	-193.011
99.2004	-193.026
99.4004	-193.012
99.6004	-193.04
99.8004	-193.031
100	-192.985
100.2	-192.951
100.4	-192.912
100.6	-192.834
100.8	-192.78
101	-192.756
101.2	-192.762
101.4	-192.801
101.6	-192.839
101.8	-192.907
102	-193.019
102.2	-193.153
102.4	-193.32
102.6	-193.473
102.8	-193.641
103	-193.834
103.2	-194.012
103.4	-194.178
103.6	-194.364
103.8	-194.504
104	-194.641
104.2	-194.774
104.4	-194.853
104.6	-194.931
104.8	-195.012
105	-195.05
105.2	-195.081
105.4	-195.089
105.6	-195.113
105.8	-195.186
106	-195.297
106.2	-195.456
106.4	-195.677
106.6	-195.952
106.8	-196.282
107	-196.681
107.2	-197.138
107.4	-197.634
107.6	-198.134
107.8	-198.661
108	-199.183
108.2	-199.723
108.4	-200.28
108.6	-200.804
108.8	-201.279
109	-201.758
109.2	-202.187
109.4	-202.588
109.6	-202.989
109.8	-203.357
110	-203.767
110.2	-204.25
110.4	-204.721
110.6	-205.242
110.8	-205.824
111	-206.403
111.2	-207.003
111.4	-207.624
111.6	-208.188
111.8	-208.809
112	-209.408
112.2	-209.929
112.4	-210.417
112.6	-210.831
112.8	-211.215
113	-211.562
113.2	-211.811
113.4	-211.991
113.6	-212.159
113.8	-212.284
114	-212.393
114.2	-212.505
114.4	-212.54
114.6	-212.531
114.8	-212.487
115	-212.383
115.2	-212.246
115.4	-212.1
115.6	-211.918
115.8	-211.745
116	-211.524
116.2	-211.247
116.4	-210.972
116.6	-210.712
116.8	-210.482
117	-210.263
117.2	-210.06
117.4	-209.867
117.6	-209.699
117.8	-209.561
118	-209.411
118.2	-209.306
118.4	-209.144
118.6	-208.944
118.8	-208.779
119	-208.674
119.2	-208.521
119.4	-208.426
119.6	-208.342
119.8	-208.257
120	-208.196
120.2	-208.145
120.4	-208.086
120.6	-208.06
120.8	-208.074
121	-207.998
121.2	-207.928
121.4	-207.841
121.6	-207.683
121.8	-207.521
122	-207.246
122.2	-206.967
122.4	-206.649
122.6	-206.331
122.8	-206.039
123	-205.749
123.2	-205.425
123.4	-205.158
123.6	-204.885
123.8	-204.606
124	-204.382
124.2	-204.175
124.4	-203.949
124.6	-203.759
124.8	-203.579
125	-203.309
125.2	-203.074
125.4	-202.822
125.6	-202.575
125.8	-202.368
126	-202.16
126.2	-201.986
126.4	-201.804
126.6	-201.608
126.8	-201.396
127	-201.137
127.2	-200.865
127.4	-200.598
127.6	-200.298
127.8	-199.97
128	-199.635
128.2	-199.289
128.4	-198.92
128.6	-198.654
128.8	-198.413
129	-198.213
129.2	-198.095
129.4	-198.094
129.6	-198.193
129.8	-198.406
130	-198.713
130.2	-199.138
130.4	-199.601
130.6	-200.095
130.8	-200.621
131	-201.12
131.2	-201.674
131.4	-202.288
131.6	-202.873
131.8	-203.469
132	-204.084
132.2	-204.735
132.4	-205.386
132.6	-206.106
132.8	-206.824
133	-207.588
133.2	-208.397
133.4	-209.248
133.6	-210.095
133.8	-210.984
134	-211.837
134.2	-212.623
134.4	-213.29
134.6	-213.852
134.8	-214.339
135	-214.693
135.2	-214.954
135.4	-215.089
135.6	-215.101
135.8	-215.011
136	-214.854
136.2	-214.606
136.4	-214.276
136.6	-213.925
136.8	-213.595
137	-213.309
137.2	-213.05
137.4	-212.841
137.6	-212.683
137.8	-212.598
138	-212.586
138.2	-212.659
138.4	-212.822
138.6	-213.072
138.8	-213.397
139	-213.759
139.2	-214.192
139.4	-214.682
139.6	-215.215
139.8	-215.754
140	-216.317
140.2	-216.854
140.4	-217.323
140.6	-217.799
140.8	-218.283
141	-218.772
141.2	-219.259
141.4	-219.74
141.6	-220.158
141.8	-220.575
142	-220.973
142.2	-221.36
142.4	-221.736
142.6	-222.081
142.8	-222.398
143	-222.684
143.2	-222.903
143.4	-223.05
143.6	-223.107
143.8	-223.085
144	-223.001
144.2	-222.849
144.4	-222.652
144.6	-222.441
144.8	-222.17
145	-221.849
145.2	-221.485
145.4	-221.068
145.6	-220.63
145.8	-220.246
146	-219.859
146.2	-219.459
146.4	-219.108
146.6	-218.748
146.8	-218.426
147	-218.108
147.2	-217.761
147.4	-217.433
147.6	-217.111
147.8	-216.796
148	-216.525
148.2	-216.288
148.4	-216.061
148.6	-215.832
148.8	-215.596
149	-215.344
149.2	-215.107
149.4	-214.856
149.6	-214.604
149.8	-214.353
150	-214.055
150.2	-213.697
150.4	-213.347
150.6	-212.933
150.8	-212.478
151	-211.977
151.2	-211.408
151.4	-210.794
151.6	-210.141
151.8	-209.446
152	-208.717
152.2	-207.993
152.4	-207.269
152.6	-206.583
152.8	-205.95
153	-205.32
153.2	-204.728
153.4	-204.178
153.6	-203.674
153.8	-203.231
154	-202.873
154.2	-202.53
154.4	-202.225
154.6	-201.953
154.8	-201.702
155	-201.49
155.2	-201.282
155.4	-201.138
155.6	-201.083
155.8	-201.118
156	-201.253
156.2	-201.522
156.4	-201.911
156.6	-202.39
156.8	-202.952
157	-203.576
157.2	-204.301
157.4	-205.141
157.6	-206.092
157.8	-207.163
158	-208.321
158.2	-209.491
158.4	-210.701
158.6	-211.921
158.8	-213.128
159	-214.305
159.2	-215.427
159.4	-216.537
159.6	-217.58
159.8	-218.51
160	-219.32
160.2	-220.004
160.4	-220.536
160.6	-220.899
160.8	-221.122
161	-221.236
161.2	-221.241
161.4	-221.152
161.6	-220.98
161.8	-220.736
162	-220.417
162.2	-220.04
162.4	-219.632
162.6	-219.123
162.8	-218.508
163	-217.77
163.2	-216.947
163.4	-216.061
163.6	-215.088
163.8	-214.031
164	-212.929
164.2	-211.786
164.4	-210.629
164.6	-209.446
164.8	-208.226
165	-207.041
165.2	-205.942
165.4	-204.935
165.6	-204.011
165.8	-203.229
166	-202.519
166.2	-201.915
166.4	-201.422
166.6	-200.962
166.8	-200.535
167	-200.231
167.2	-200.038
167.4	-199.918
167.6	-199.871
167.8	-199.889
168	-199.938
168.2	-200.037
168.4	-200.183
168.6	-200.311
168.8	-200.474
169	-200.723
169.2	-201.033
169.4	-201.394
169.6	-201.784
169.8	-202.228
170	-202.687
170.2	-203.208
170.4	-203.764
170.6	-204.356
170.8	-204.981
171	-205.688
171.2	-206.393
171.4	-207.096
171.6	-207.8
171.8	-208.511
172	-209.201
172.2	-209.887
172.4	-210.555
172.6	-211.139
172.8	-211.696
173	-212.24
173.2	-212.786
173.4	-213.349
173.6	-213.934
173.8	-214.552
174	-215.197
174.2	-215.865
174.4	-216.516
174.6	-217.158
174.8	-217.831
175	-218.515
175.2	-219.154
175.4	-219.735
175.6	-220.248
175.8	-220.669
176	-220.941
176.2	-221.131
176.4	-221.167
176.6	-221.031
176.8	-220.812
177	-220.505
177.2	-220.13
177.4	-219.719
177.6	-219.272
177.8	-218.812
178	-218.357
178.2	-217.903
178.4	-217.458
178.6	-217.088
178.8	-216.82
179	-216.617
179.2	-216.46
179.4	-216.345
179.6	-216.28
179.8	-216.243
180	-216.232
180.2	-216.276
180.4	-216.292
180.6	-216.318
180.8	-216.335
181	-216.317
181.2	-216.258
181.4	-216.183
181.6	-216.075
181.8	-216.001
182	-215.879
182.2	-215.708
182.4	-215.528
182.6	-215.365
182.8	-215.226
183	-215.172
183.2	-215.126
183.4	-215.055
183.6	-214.986
183.8	-214.9
184	-214.778
184.2	-214.629
184.4	-214.445
184.6	-214.204
184.8	-213.893
185	-213.528
185.2	-213.093
185.4	-212.625
185.6	-212.096
185.8	-211.487
186	-210.77
186.2	-210.013
186.4	-209.213
186.6	-208.413
186.8	-207.643
187	-206.885
187.2	-206.106
187.4	-205.354
187.6	-204.649
187.8	-204.028
188	-203.487
188.2	-203.032
188.4	-202.706
188.6	-202.52
188.8	-202.463
189	-202.549
189.2	-202.741
189.4	-203.012
189.6	-203.387
189.8	-203.795
190	-204.25
190.2	-204.73
190.4	-205.216
190.6	-205.745
190.8	-206.235
191	-206.686
191.2	-207.149
191.4	-207.589
191.6	-208.031
191.8	-208.502
192	-208.94
192.2	-209.399
192.4	-209.901
192.6	-210.441
192.8	-210.985
193	-211.551
193.2	-212.1
193.4	-212.635
193.6	-213.193
193.8	-213.724
194	-214.25
194.2	-214.746
194.4	-215.222
194.6	-215.665
194.8	-215.995
195	-216.307
195.2	-216.553
195.4	-216.682
195.6	-216.743
195.8	-216.742
196	-216.639
196.2	-216.521
196.4	-216.37
196.6	-216.202
196.8	-216.072
197	-215.937
197.2	-215.824
197.4	-215.74
197.6	-215.711
197.8	-215.723
198	-215.778
198.2	-215.888
198.4	-216.031
198.6	-216.222
198.8	-216.469
199	-216.727
199.2	-216.966
199.4	-217.191
199.6	-217.447
199.8	-217.71
200	-217.99
200.2	-218.32
200.4	-218.717
200.6	-219.15
200.8	-219.61
201	-220.076
201.2	-220.578
201.4	-221.076
201.6	-221.655
201.8	-222.254
202	-222.864
202.2	-223.501
202.4	-224.054
202.6	-224.577
202.8	-225.036
203	-225.351
203.2	-225.585
203.4	-225.701
203.6	-225.816
203.8	-225.665
204	-225.408
204.2	-225.079
204.4	-224.754
204.6	-224.42
204.8	-224.088
205	-223.86
205.2	-223.683
205.4	-223.57
205.6	-223.617
205.8	-223.694
206	-223.73
206.2	-223.785
206.4	-223.77
206.6	-223.702
206.8	-223.593
207	-223.331
207.2	-222.974
207.4	-222.477
207.6	-221.888
207.8	-221.028
208	-220.219
208.2	-219.401
208.4	-218.574
208.6	-217.778
208.8	-216.986
209	-216.215
209.2	-215.478
209.4	-214.791
209.6	-214.203
209.8	-213.589
210	-212.931
210.2	-212.315
210.4	-211.71
210.6	-211.089
210.8	-210.499
211	-209.873
211.2	-209.263
211.4	-208.661
211.6	-208.06
211.8	-207.414
212	-206.758
212.2	-206.017
212.4	-205.19
212.6	-204.367
212.8	-203.524
213	-202.681
213.2	-201.93
213.4	-201.194
213.6	-200.517
213.8	-199.747
214	-199.212
214.2	-198.861
214.4	-198.652
214.6	-198.549
214.8	-198.554
215	-198.673
215.2	-198.816
215.4	-198.991
215.6	-199.118
215.8	-199.157
216	-199.132
216.2	-199.047
216.4	-198.917
216.6	-198.804
216.8	-198.685
217	-198.558
217.2	-198.452
217.4	-198.292
217.6	-198.162
217.8	-198.074
218	-198.231
218.2	-198.38
218.4	-198.547
218.6	-198.707
218.8	-198.873
219	-199.072
219.2	-199.184
219.4	-199.268
219.6	-199.334
219.8	-199.317
220	-199.293
220.2	-199.251
220.4	-199.163
220.6	-199.042
220.8	-198.889
221	-198.716
221.2	-198.525
221.4	-198.328
221.6	-198.144
221.8	-198.004
222	-197.879
222.2	-197.763
222.4	-197.71
222.6	-197.677
222.8	-197.71
223	-197.804
223.2	-197.895
223.4	-197.988
223.6	-198.096
223.8	-198.141
224	-198.163
224.2	-198.089
224.4	-197.922
224.6	-197.704
224.8	-197.439
225	-197.145
225.2	-196.787
225.4	-196.444
225.6	-196.137
225.8	-195.875
226	-195.635
226.2	-195.442
226.4	-195.349
226.6	-195.309
226.8	-195.333
227	-195.419
227.2	-195.508
227.4	-195.621
227.6	-195.762
227.8	-195.873
228	-195.93
228.2	-195.926
228.4	-195.873
228.6	-195.795
228.8	-195.715
229	-195.626
229.2	-195.497
229.4	-195.418
229.6	-195.369
229.8	-195.264
230	-195.159
230.2	-195.118
230.4	-195.144
230.6	-195.217
230.8	-195.36
231	-195.577
231.2	-195.838
231.4	-196.189
231.6	-196.562
231.8	-196.967
232	-197.411
232.2	-197.899
232.4	-198.407
232.6	-198.937
232.8	-199.482
233	-199.997
233.2	-200.454
233.4	-200.867
233.6	-201.201
233.8	-201.443
234	-201.644
234.2	-201.816
234.4	-201.977
234.6	-202.123
234.8	-202.264
235	-202.415
235.2	-202.566
235.4	-202.749
235.6	-202.928
235.8	-203.088
236	-203.277
236.2	-203.492
236.4	-203.683
236.6	-203.859
236.8	-204.02
237	-204.156
237.2	-204.266
237.4	-204.352
237.6	-204.378
237.8	-204.401
238	-204.399
238.2	-204.391
238.4	-204.417
238.6	-204.422
238.8	-204.419
239	-204.409
239.2	-204.355
239.4	-204.331
239.6	-204.255
239.8	-204.097
240	-203.928
240.2	-203.702
240.4	-203.355
240.6	-202.959
240.8	-202.537
241	-202.074
241.2	-201.591
241.4	-201.08
241.6	-200.523
241.8	-199.996
242	-199.444
242.2	-198.904
242.4	-198.335
242.6	-197.738
242.8	-197.148
243	-196.521
243.2	-195.87
243.4	-195.213
243.6	-194.494
243.8	-193.765
244	-193.043
244.2	-192.301
244.4	-191.549
244.6	-190.816
244.8	-190.122
245	-189.449
245.2	-188.824
245.4	-188.213
245.6	-187.617
245.8	-187.067
246	-186.573
246.2	-186.109
246.4	-185.627
246.6	-185.227
246.8	-184.898
247	-184.621
247.2	-184.416
247.4	-184.281
247.6	-184.215
247.8	-184.232
248	-184.305
248.2	-184.434
248.4	-184.625
248.6	-184.855
248.8	-185.14
249	-185.455
249.2	-185.799
249.4	-186.138
249.6	-186.434
249.8	-186.746
250	-187.101
250.2	-187.41
250.4	-187.726
250.6	-188.063
250.8	-188.387
251	-188.721
251.2	-189.063
251.4	-189.369
251.6	-189.662
251.8	-189.926
252	-190.152
252.2	-190.377
252.4	-190.535
252.6	-190.679
252.8	-190.816
253	-190.89
253.2	-190.963
253.4	-191.046
253.6	-191.095
253.8	-191.189
254	-191.301
254.2	-191.366
254.4	-191.447
254.6	-191.52
254.8	-191.57
255	-191.62
255.2	-191.67
255.4	-191.662
255.6	-191.69
255.8	-191.704
256	-191.71
256.2	-191.7
256.4	-191.7
256.6	-191.773
256.8	-191.889
257	-192.041
257.2	-192.284
257.4	-192.628
257.6	-192.992
257.8	-193.412
258	-193.872
258.2	-194.339
258.4	-194.82
258.6	-195.295
258.8	-195.733
259	-196.162
259.2	-196.573
259.4	-196.941
259.6	-197.307
259.8	-197.618
260	-197.863
260.2	-198.035
260.4	-198.225
260.6	-198.372
260.8	-198.506
261	-198.631
261.2	-198.712
261.4	-198.748
261.6	-198.745
261.8	-198.704
262	-198.628
262.2	-198.529
262.4	-198.393
262.6	-198.258
262.8	-198.113
263	-197.929
263.2	-197.736
263.4	-197.536
263.6	-197.305
263.8	-197.07
264	-196.839
264.2	-196.58
264.4	-196.341
264.6	-196.073
264.8	-195.787
265	-195.515
265.2	-195.245
265.4	-194.971
265.6	-194.746
265.8	-194.517
266	-194.365
266.2	-194.262
266.4	-194.21
266.6	-194.213
266.8	-194.273
267	-194.362
267.2	-194.494
267.4	-194.661
267.6	-194.817
267.8	-195.028
268	-195.255
268.2	-195.441
268.4	-195.599
268.6	-195.739
268.8	-195.869
269	-196.001
269.2	-196.112
269.4	-196.186
269.6	-196.231
269.8	-196.27
270	-196.332
270.2	-196.354
270.4	-196.376
270.6	-196.389
270.8	-196.39
271	-196.377
271.2	-196.345
271.4	-196.299
271.6	-196.222
271.8	-196.169
272	-196.117
272.2	-196.081
272.4	-196.056
272.6	-196.059
272.8	-196.074
273	-196.082
273.2	-196.105
273.4	-196.141
273.6	-196.182
273.8	-196.237
274	-196.302
274.2	-196.336
274.4	-196.366
274.6	-196.402
274.8	-196.401
275	-196.386
275.2	-196.376
275.4	-196.335
275.6	-196.273
275.8	-196.222
276	-196.163
276.2	-196.069
276.4	-195.975
276.6	-195.86
276.8	-195.727
277	-195.575
277.2	-195.401
277.4	-195.22
277.6	-195.02
277.8	-194.781
278	-194.507
278.2	-194.193
278.4	-193.859
278.6	-193.525
278.8	-193.176
279	-192.784
279.2	-192.381
279.4	-191.943
279.6	-191.473
279.8	-190.992
280	-190.486
280.2	-189.943
280.4	-189.441
280.6	-188.941
280.8	-188.434
281	-187.969
281.2	-187.546
281.4	-187.178
281.6	-186.875
281.8	-186.648
282	-186.493
282.2	-186.423
282.4	-186.447
282.6	-186.523
282.8	-186.638
283	-186.757
283.2	-186.914
283.4	-187.112
283.6	-187.344
283.8	-187.572
284	-187.817
284.2	-188.048
284.4	-188.251
284.6	-188.462
284.8	-188.635
285	-188.829
285.2	-189.059
285.4	-189.317
285.6	-189.658
285.8	-190.083
286	-190.559
286.2	-191.102
286.4	-191.691
286.6	-192.27
286.8	-192.877
287	-193.516
287.2	-194.173
287.4	-194.853
287.6	-195.519
287.8	-196.115
288	-196.67
288.2	-197.171
288.4	-197.559
288.6	-197.884
288.8	-198.123
289	-198.272
289.2	-198.365
289.4	-198.369
289.6	-198.305
289.8	-198.16
290	-197.948
290.2	-197.671
290.4	-197.343
290.6	-196.975
290.8	-196.56
291	-196.148
291.2	-195.756
291.4	-195.332
291.6	-194.847
291.8	-194.443
292	-194.088
292.2	-193.838
292.4	-193.663
292.6	-193.56
292.8	-193.577
293	-193.677
293.2	-193.855
293.4	-194.084
293.6	-194.346
293.8	-194.608
294	-194.901
294.2	-195.187
294.4	-195.463
294.6	-195.778
294.8	-196.035
295	-196.29
295.2	-196.525
295.4	-196.666
295.6	-196.75
295.8	-196.86
296	-196.926
296.2	-196.995
296.4	-197.044
296.6	-197.058
296.8	-197.086
297	-197.093
297.2	-197.053
297.4	-196.961
297.6	-196.804
297.8	-196.595
298	-196.353
298.2	-196.07
298.4	-195.734
298.6	-195.39
298.8	-194.961
299	-194.524
299.2	-194.009
299.4	-193.403
299.6	-192.735
299.8	-192.008
300	-191.267
300.2	-190.545
300.4	-189.808
300.6	-189.082
300.8	-188.383
301	-187.732
301.2	-187.131
301.4	-186.583
301.6	-186.136
301.8	-185.87
302	-185.695
302.2	-185.659
302.4	-185.651
302.6	-185.7
302.8	-185.768
303	-185.837
303.2	-185.872
303.4	-185.913
303.6	-185.958
303.8	-186.016
304	-186.086
304.2	-186.163
304.4	-186.199
304.6	-186.218
304.8	-186.197
305	-186.191
305.2	-186.199
305.4	-186.25
305.6	-186.407
305.8	-186.668
306	-186.947
306.2	-187.272
306.4	-187.562
306.6	-187.869
306.8	-188.183
307	-188.502
307.2	-188.835
307.4	-189.169
307.6	-189.505
307.8	-189.85
308	-190.166
308.2	-190.452
308.4	-190.707
308.6	-190.903
308.8	-191.049
309	-191.208
309.2	-191.295
309.4	-191.373
309.6	-191.486
309.8	-191.581
310	-191.682
310.2	-191.791
310.4	-191.858
310.6	-191.938
310.8	-192.04
311	-192.136
311.2	-192.255
311.4	-192.394
311.6	-192.52
311.8	-192.674
312	-192.871
312.2	-193.01
312.4	-193.123
312.6	-193.26
312.8	-193.406
313	-193.582
313.2	-193.775
313.4	-194.016
313.6	-194.307
313.8	-194.608
314	-194.919
314.2	-195.252
314.4	-195.588
314.6	-195.949
314.8	-196.322
315	-196.686
315.2	-197.041
315.4	-197.391
315.6	-197.699
315.8	-197.983
316	-198.218
316.2	-198.333
316.4	-198.397
316.6	-198.443
316.8	-198.43
317	-198.407
317.2	-198.362
317.4	-198.244
317.6	-198.085
317.8	-197.887
318	-197.646
318.2	-197.389
318.4	-197.133
318.6	-196.866
318.8	-196.644
319	-196.432
319.2	-196.214
319.4	-196.007
319.6	-195.812
319.8	-195.607
320	-195.442
320.2	-195.296
320.4	-195.163
320.6	-195.06
320.8	-194.996
321	-194.95
321.2	-194.89
321.4	-194.816
321.6	-194.748
321.8	-194.723
322	-194.686
322.2	-194.618
322.4	-194.582
322.6	-194.57
322.8	-194.582
323	-194.572
323.2	-194.575
323.4	-194.599
323.6	-194.641
323.8	-194.684
324	-194.766
324.2	-194.841
324.4	-194.899
324.6	-194.939
324.8	-194.939
325	-194.892
325.2	-194.815
325.4	-194.703
325.6	-194.55
325.8	-194.385
326	-194.142
326.2	-193.879
326.4	-193.645
326.6	-193.418
326.8	-193.23
327	-193.047
327.2	-192.863
327.4	-192.712
327.6	-192.586
327.8	-192.526
328	-192.499
328.2	-192.487
328.4	-192.496
328.6	-192.535
328.8	-192.588
329	-192.652
329.2	-192.77
329.4	-192.93
329.6	-193.166
329.8	-193.496
330	-193.864
330.2	-194.238
330.4	-194.623
330.6	-195.015
330.8	-195.459
331	-195.837
331.2	-196.186
331.4	-196.562
331.6	-196.931
331.8	-197.308
332	-197.621
332.2	-197.934
332.4	-198.254
332.6	-198.585
332.8	-198.911
333	-199.229
333.2	-199.601
333.4	-199.962
333.6	-200.311
333.8	-200.667
334	-200.932
334.2	-201.085
334.4	-201.205
334.6	-201.292
334.8	-201.372
335	-201.366
335.2	-201.332
335.4	-201.281
335.6	-201.22
335.8	-201.155
336	-201.062
336.2	-201.024
336.4	-200.998
336.6	-201.026
336.8	-201.062
337	-201.089
337.2	-201.148
337.4	-201.231
337.6	-201.315
337.8	-201.445
338	-201.551
338.2	-201.706
338.4	-201.939
338.6	-202.247
338.8	-202.635
339	-203.049
339.2	-203.502
339.4	-203.982
339.6	-204.509
339.8	-205.009
340	-205.442
340.2	-205.829
340.4	-206.232
340.6	-206.627
340.8	-206.913
341	-207.098
341.2	-207.295
341.4	-207.453
341.6	-207.572
341.8	-207.699
342	-207.811
342.2	-207.978
342.4	-208.135
342.6	-208.275
342.8	-208.416
343	-208.509
343.2	-208.554
343.4	-208.555
343.6	-208.502
343.8	-208.355
344	-208.127
344.2	-207.86
344.4	-207.601
344.6	-207.264
344.8	-206.848
345	-206.357
345.2	-205.913
345.4	-205.456
345.6	-205.028
345.8	-204.633
346	-204.264
346.2	-203.94
346.4	-203.625
346.6	-203.338
346.8	-203.049
347	-202.785
347.2	-202.568
347.4	-202.404
347.6	-202.26
347.8	-202.145
348	-202.05
348.2	-201.982
348.4	-201.94
348.6	-201.908
348.8	-201.862
349	-201.784
349.2	-201.752
349.4	-201.717
349.6	-201.683
349.8	-201.631
350	-201.598
350.2	-201.587
350.4	-201.588
350.6	-201.535
350.8	-201.438
351	-201.41
351.2	-201.4
351.4	-201.392
351.6	-201.39
351.8	-201.39
352	-201.381
352.2	-201.373
352.4	-201.319
352.6	-201.199
352.8	-201.007
353	-200.74
353.2	-200.442
353.4	-200.094
353.6	-199.705
353.8	-199.281
354	-198.845
354.2	-198.347
354.4	-197.809
354.6	-197.226
354.8	-196.665
355	-196.138
355.2	-195.607
355.4	-195.074
355.6	-194.546
355.8	-193.999
356	-193.439
356.2	-192.876
356.4	-192.276
356.6	-191.662
356.8	-191.05
357	-190.454
357.2	-189.904
357.4	-189.371
357.6	-188.882
357.8	-188.444
358	-188.04
358.2	-187.704
358.4	-187.463
358.6	-187.299
358.8	-187.221
359	-187.236
359.2	-187.328
359.4	-187.496
359.6	-187.742
359.8	-188.043
360	-188.393
360.2	-188.789
360.4	-189.201
360.6	-189.634
360.8	-190.093
361	-190.561
361.2	-191.03
361.4	-191.489
361.6	-191.927
361.8	-192.351
362	-192.749
362.2	-193.123
362.4	-193.439
362.6	-193.707
362.8	-193.984
363	-194.27
363.2	-194.538
363.4	-194.788
363.6	-195.026
363.8	-195.205
364	-195.335
364.2	-195.42
364.4	-195.445
364.6	-195.452
364.8	-195.438
365	-195.389
365.2	-195.295
365.4	-195.159
365.6	-194.972
365.8	-194.775
366	-194.587
366.2	-194.387
366.4	-194.176
366.6	-193.994
366.8	-193.842
367	-193.701
367.2	-193.558
367.4	-193.38
367.6	-193.195
367.8	-192.985
368	-192.751
368.2	-192.524
368.4	-192.305
368.6	-192.103
368.8	-191.926
369	-191.776
369.2	-191.639
369.4	-191.558
369.6	-191.543
369.8	-191.609
370	-191.776
370.2	-192.014
370.4	-192.314
370.6	-192.695
370.8	-193.15
371	-193.654
371.2	-194.22
371.4	-194.828
371.6	-195.479
371.8	-196.178
372	-196.915
372.2	-197.683
372.4	-198.493
372.6	-199.337
372.8	-200.196
373	-201.082
373.2	-201.983
373.4	-202.868
373.6	-203.749
373.8	-204.597
374	-205.417
374.2	-206.225
374.4	-206.996
374.6	-207.737
374.8	-208.454
375	-209.103
375.2	-209.683
375.4	-210.213
375.6	-210.681
375.8	-211.084
376	-211.43
376.2	-211.658
376.4	-211.803
376.6	-211.872
376.8	-211.832
377	-211.715
377.2	-211.527
377.4	-211.279
377.6	-210.976
377.8	-210.618
378	-210.226
378.2	-209.858
378.4	-209.43
378.6	-209.009
378.8	-208.611
379	-208.247
379.2	-207.917
379.4	-207.659
379.6	-207.46
379.8	-207.296
380	-207.156
380.2	-207.019
380.4	-206.892
380.6	-206.787
380.8	-206.67
381	-206.535
381.2	-206.407
381.4	-206.29
381.6	-206.12
381.8	-205.932
382	-205.689
382.2	-205.352
382.4	-204.9
382.6	-204.43
382.8	-203.913
383	-203.36
383.2	-202.745
383.4	-202.073
383.6	-201.404
383.8	-200.726
384	-200.045
384.2	-199.423
384.4	-198.794
384.6	-198.192
384.8	-197.64
385	-197.113
385.2	-196.663
385.4	-196.274
385.6	-195.904
385.8	-195.546
386	-195.217
386.2	-194.904
386.4	-194.677
386.6	-194.502
386.8	-194.321
387	-194.144
387.2	-193.988
387.4	-193.857
387.6	-193.732
387.8	-193.642
388	-193.577
388.2	-193.541
388.4	-193.485
388.6	-193.518
388.8	-193.613
389	-193.718
389.2	-193.825
389.4	-193.908
389.6	-193.98
389.8	-194.039
390	-194.116
390.2	-194.216
390.4	-194.321
390.6	-194.426
390.8	-194.501
391	-194.558
391.2	-194.582
391.4	-194.564
391.6	-194.457
391.8	-194.324
392	-194.151
392.2	-193.965
392.4	-193.805
392.6	-193.725
392.8	-193.627
393	-193.491
393.2	-193.373
393.4	-193.292
393.6	-193.243
393.8	-193.226
394	-193.248
394.2	-193.31
394.4	-193.373
394.6	-193.499
394.8	-193.614
395	-193.727
395.2	-193.84
395.4	-193.905
395.6	-193.922
395.8	-193.93
396	-193.94
396.2	-193.954
396.4	-193.971
396.6	-193.936
396.8	-193.859
397	-193.775
397.2	-193.707
397.4	-193.633
397.6	-193.53
397.8	-193.402
398	-193.261
398.2	-193.101
398.4	-192.915
398.6	-192.726
398.8	-192.485
399	-192.189
399.2	-191.899
399.4	-191.596
[truncated: 42,998 more rows]

## Sheet: Figure 2e
Figure 2e
m/z	Relative Abundance
13	18735.6
14	73241.8
15	180854
16	924115
17	1188450

## Sheet: Figure 2f
Figure 2f
Fresh XRD pattern			After test XRD pattern			Simulated XRD pattern
2q	Intensity		2q	Intensity		2q	Intensity
5	-43.9348		5	-11.4687		5	0.69093
5.01	12.18		5.01	-3.75423		5.02	0.91206
5.02	-16.7051		5.02	13.5602		5.04	1.27931
5.03	0.24311		5.03	14.0747		5.06	1.90057
5.04	0.52466		5.04	-1.01079		5.08	2.90705
5.05	-10.8604		5.05	-0.4963		5.1	4.34736
5.06	-33.0788		5.06	-40.7818		5.12	5.81444
5.07	3.03612		5.07	-6.66733		5.14	6.11939
5.08	-2.51555		5.08	16.6472		5.16	6.15269
5.09	22.7661		5.09	0.36165		5.18	4.64499
5.1	-2.78542		5.1	5.67615		5.2	3.51176
5.11	-4.17026		5.11	18.1907		5.22	2.80298
5.12	-0.55504		5.12	36.7052		5.24	2.39636
5.13	19.7269		5.13	-4.78028		5.26	2.17119
5.14	-23.3243		5.14	-46.2657		5.28	2.04675
5.15	-12.2089		5.15	61.0488		5.3	1.97891
5.16	-12.76		5.16	-14.0366		5.32	1.94554
5.17	-11.6443		5.17	32.0779		5.34	1.93524
5.18	11.1382		5.18	7.39244		5.36	1.94161
5.19	18.9208		5.19	12.707		5.38	1.9607
5.2	-13.2965		5.2	12.0215		5.4	1.98999
5.21	18.653		5.21	14.936		5.42	2.04009
5.22	6.43607		5.22	9.45041		5.44	2.08579
5.23	3.38594		5.23	-38.0352		5.46	2.13842
5.24	0.33598		5.24	-9.92087		5.48	2.19771
5.25	29.7862		5.25	6.1934		5.5	2.26351
5.26	-2.43005		5.26	-47.2924		5.52	2.33533
5.27	-6.31278		5.27	0.02168		5.54	2.41182
5.28	-12.6953		5.28	22.1357		5.56	2.49235
5.29	-13.2443		5.29	8.24959		5.58	2.57844
5.3	1.20688		5.3	6.3634		5.6	2.6714
5.31	8.99163		5.31	-24.3229		5.62	2.75269
5.32	-4.05673		5.32	6.19069		5.64	2.86114
5.33	-7.93819		5.33	-32.8958		5.66	2.97754
5.34	4.01391		5.34	-11.9825		5.68	3.10237
5.35	18.4662		5.35	-18.6693		5.7	3.23621
5.36	-20.4145		5.36	-1.35619		5.72	3.37978
5.37	-23.4616		5.37	-21.2432		5.74	3.53389
5.38	15.1581		5.38	35.6696		5.76	3.69949
5.39	8.77821		5.39	9.78232		5.78	3.87766
5.4	-7.60146		5.4	6.69491		5.8	4.06961
5.41	-8.1475		5.41	24.0074		5.82	4.27672
5.42	16.3068		5.42	16.1197		5.84	4.50058
5.43	15.7613		5.43	-10.9681		5.86	4.74294
5.44	-17.2838		5.44	-22.456		5.88	5.00586
5.45	-9.49528		5.45	-19.5441		5.9	5.29167
5.46	-5.87309		5.46	13.3677		5.92	5.60309
5.47	-4.75057		5.47	-0.52068		5.94	5.94316
5.48	7.20563		5.48	-49.2092		5.96	6.31552
5.49	23.3288		5.49	-23.4979		5.98	6.7243
5.5	5.28577		5.5	31.0133		6	7.17439
5.51	-5.25694		5.51	23.1244		6.02	7.67149
5.52	11.7007		5.52	30.8353		6.04	8.22232
5.53	-16.3412		5.53	-3.45397		6.06	8.83488
5.54	-10.2161		5.54	-0.54335		6.08	9.51869
5.55	20.076		5.55	14.3671		6.1	10.2852
5.56	-12.1314		5.56	7.67744		6.12	11.1481
5.57	-6.00512		5.57	-18.2124		6.14	12.1244
5.58	-19.8784		5.58	-0.90239		6.16	13.2345
5.59	13.7487		5.59	-13.5925		6.18	14.5041
5.6	-13.457		5.6	19.3171		6.2	15.965
5.61	16.8377		5.61	10.2266		6.22	17.6573
5.62	13.7995		5.62	-18.064		6.24	19.6324
5.63	-3.40494		5.63	11.2451		6.26	21.9564
5.64	-20.6089		5.64	-0.2459		6.28	24.7156
5.65	-12.8124		5.65	-28.5371		6.3	28.0254
5.66	4.15133		5.66	-6.4285		6.32	32.0401
5.67	6.94883		5.67	-31.1201		6.34	36.9726
5.68	-6.91983		5.68	-18.6119		6.36	43.121
5.69	-24.1213		5.69	-8.50382		6.38	50.9123
5.7	7.01107		5.7	-0.79597		6.4	60.9759
5.71	12.3106		5.71	-19.4883		6.42	74.2782
5.72	8.44409		5.72	7.41922		6.44	92.4065
5.73	-12.9219		5.73	-0.47344		6.46	118.24
5.74	6.54601		5.74	-4.76626		6.48	157.464
5.75	-0.65217		5.75	4.14076		6.5	221.21
5.76	-3.6831		5.76	-3.75235		6.52	328.716
5.77	-33.3801		5.77	9.95439		6.54	506.137
5.78	-4.74315		5.78	10.461		6.56	773.015
5.79	-6.10559		5.79	-31.0325		6.58	1088.33
5.8	-4.13405		5.8	-19.7262		6.6	1250
5.81	-6.32853		5.81	3.5801		6.62	1081.31
5.82	2.31099		5.82	-12.7138		6.64	765.616
5.83	-4.88215		5.83	-18.2077		6.66	500.989
5.84	25.4254		5.84	-10.5017		6.68	325.714
5.85	-8.43296		5.85	-2.79583		6.7	219.716
5.86	-5.62395		5.86	-28.69		6.72	156.941
5.87	17.1858		5.87	11.4158		6.74	118.382
5.88	22.4963		5.88	-8.4784		6.76	93.1185
5.89	9.47427		5.89	-24.7726		6.78	75.6425
5.9	5.61968		5.9	17.7331		6.8	63.2689
5.91	-6.56746		5.91	19.4389		6.82	54.6673
5.92	3.74621		5.92	-18.4552		6.84	49.2529
5.93	-9.27264		5.93	-11.9493		6.86	46.2434
5.94	-13.9573		5.94	-47.4433		6.88	44.2505
5.95	-0.30786		5.95	-3.73725		6.9	40.4351
5.96	-7.49087		5.96	-26.0311		6.92	34.3875
5.97	9.49365		5.97	4.47528		6.94	28.4962
5.98	5.64571		5.98	-10.6182		6.96	23.8776
5.99	12.632		5.99	0.68848		6.98	20.461
6	11.2858		6	-7.2046		7	17.9151
6.01	7.44057		6.01	10.1026		7.02	15.9466
6.02	-1.40377		6.02	-4.99		7.04	14.3585
6.03	10.5862		6.03	-15.2823		7.06	13.0346
6.04	-6.58965		6.04	21.2258		7.08	11.9071
6.05	-14.5979		6.05	-27.4658		7.1	10.9335
6.06	14.8949		6.06	1.84302		7.12	10.0842
6.07	11.8886		6.07	26.3522		7.14	9.33734
6.08	-1.95006		6.08	-33.1381		7.16	8.67625
6.09	-11.6211		6.09	-35.028		7.18	8.08775
6.1	27.0422		6.1	-5.71738		7.2	7.56134
6.11	-19.2935		6.11	19.9938		7.22	7.08843
6.12	4.3718		6.12	6.10547		7.24	6.66198
6.13	-11.9619		6.13	1.81777		7.26	6.27615
6.14	-11.628		6.14	4.7307		7.28	5.92604
6.15	-33.793		6.15	0.44428		7.3	5.60751
6.16	-12.6236		6.16	2.15854		7.32	5.31702
6.17	11.0468		6.17	0.27353		7.34	5.0516
6.18	1.38489		6.18	-13.6107		7.36	4.80863
6.19	4.22407		6.19	1.30576		7.38	4.5859
6.2	1.231		6.2	-18.5769		7.4	4.38149
6.21	30.739		6.21	-1.25877		7.42	4.19371
6.22	-18.9185		6.22	16.0602		7.44	4.02114
6.23	3.09173		6.23	-7.41981		7.46	3.8625
6.24	-7.39689		6.24	-18.8989		7.48	3.71671
6.25	11.2823		6.25	4.42289		7.5	3.58284
6.26	26.6293		6.26	-20.2543		7.52	3.46006
6.27	14.4774		6.27	1.86961		7.54	3.3477
6.28	8.1601		6.28	16.7946		7.56	3.24516
6.29	-13.9894		6.29	2.92063		7.58	3.15199
6.3	-1.97106		6.3	-4.95216		7.6	3.07508
6.31	-9.95153		6.31	12.3762		7.62	2.99989
6.32	-29.5975		6.32	32.1058		7.64	2.93339
6.33	-0.07553		6.33	31.4367		7.66	2.87573
6.34	-8.05239		6.34	4.36877		7.68	2.8274
6.35	-11.028		6.35	20.5022		7.7	2.78932
6.36	15.1642		6.36	37.8369		7.72	2.76264
6.37	38.0244		6.37	-44.427		7.74	2.74788
6.38	41.7192		6.38	-3.08952		7.76	2.74173
6.39	37.9153		6.39	4.64934		7.78	2.73543
6.4	58.2793		6.4	-0.81038		7.8	2.72834
6.41	51.9779		6.41	-20.6687		7.82	2.73083
6.42	62.3444		6.42	-8.12546		7.84	2.74896
6.43	51.8789		6.43	42.8192		7.86	2.7845
6.44	38.9146		6.44	13.3654		7.88	2.83856
6.45	37.6183		6.45	42.7132		7.9	2.91284
6.46	47.9898		6.46	31.2626		7.92	3.01015
6.47	63.3626		6.47	10.2135		7.94	3.13457
6.48	104.57		6.48	-13.234		7.96	3.29176
6.49	109.945		6.49	42.5202		7.98	3.48933
6.5	91.9879		6.5	29.8759		8	3.73758
6.51	104.865		6.51	60.4333		8.02	4.05045
6.52	142.744		6.52	11.7924		8.04	4.44667
6.53	125.623		6.53	13.5531		8.06	3.74234
6.54	104.865		6.54	40.5155		8.08	4.42241
6.55	128.927		6.55	19.4795		8.1	5.30219
6.56	149.268		6.56	22.4452		8.12	6.47358
6.57	125.623		6.57	38.6125		8.14	8.08635
6.58	132.364		6.58	33.1814		8.16	10.4164
6.59	104.865		6.59	42.152		8.18	14.0128
6.6	110.254		6.6	69.1241		8.2	19.9315
6.61	137.03		6.61	43.2979		8.22	29.9216
6.62	149.268		6.62	22.2732		8.24	46.1835
6.63	116.373		6.63	7.24995		8.26	69.8037
6.64	132.364		6.64	9.02825		8.28	95.0212
6.65	110.254		6.65	19.208		8.3	102.579
6.66	97.3126		6.66	-3.01085		8.32	83.8718
6.67	119.371		6.67	21.5717		8.34	57.8364
6.68	111.431		6.68	47.3556		8.36	37.6079
6.69	85.9915		6.69	40.7407		8.38	24.5645
6.7	80.5526		6.7	37.7272		8.4	16.7596
6.71	52.6143		6.71	43.1148		8.42	12.1132
6.72	63.01		6.72	35.3036		8.44	9.21084
6.73	78.4063		6.73	69.4936		8.46	7.2675
6.74	88.8032		6.74	11.2845		8.48	5.88753
6.75	56.7006		6.75	-3.72357		8.5	4.86749
6.76	78.7653		6.76	17.2693		8.52	4.09235
6.77	70.8304		6.77	10.6629		8.54	3.49064
6.78	51.2293		6.78	26.8574		8.56	3.01529
6.79	29.962		6.79	31.0525		8.58	2.63965
6.8	3.6951		6.8	46.0483		8.6	2.33038
6.81	29.0952		6.81	21.4446		8.62	2.07671
6.82	18.6623		6.82	40.0414		8.64	1.86695
6.83	-3.43691		6.83	15.4386		8.66	1.69248
6.84	18.6307		6.84	10.0361		8.68	1.54684
6.85	10.6986		6.85	17.8338		8.7	1.42526
6.86	-1.40002		6.86	24.4316		8.72	1.3242
6.87	-24.3319		6.87	-9.77054		8.74	1.24109
6.88	23.5697		6.88	-13.9727		8.76	1.17419
6.89	-2.69541		6.89	-4.97511		8.78	1.12254
6.9	-10.6272		6.9	2.82229		8.8	1.08596
6.91	29.7743		6.91	-18.1807		8.82	1.22317
6.92	-4.82424		6.92	-30.784		8.84	1.22437
6.93	-1.08964		6.93	-4.98791		8.86	1.24681
6.94	-2.35522		6.94	-19.9924		8.88	1.29659
6.95	21.3789		6.95	-15.7976		8.9	1.38469
6.96	25.9462		6.96	-4.40352		8.92	1.53248
6.97	26.3464		6.97	-15.8103		8.94	1.78315
6.98	-3.25374		6.98	0.38195		8.96	2.21901
6.99	-21.1877		6.99	-19.4268		8.98	2.97231
7	10.0446		7	-35.6366		9	4.19969
7.01	-2.05697		7.01	-35.0476		9.02	5.94302
7.02	12.5075		7.02	-15.2599		9.04	7.65491
7.03	-2.0953		7.03	-8.6735		9.06	7.88359
7.04	-4.1988		7.04	2.71154		9.08	6.35291
7.05	-27.9697		7.05	18.8951		9.1	4.51091
7.06	-0.07474		7.06	3.87716		9.12	3.13774
7.07	-6.34728		7.07	9.25761		9.14	2.26711
7.08	-17.6207		7.08	-42.9636		9.16	1.74885
7.09	-13.0617		7.09	-45.9866		9.18	1.44031
7.1	-4.33708		7.1	-28.6113		9.2	1.24782
7.11	3.55322		7.11	-30.4379		9.22	1.12011
7.12	-6.89089		7.12	-13.0665		9.24	1.03178
7.13	-14.0028		7.13	-6.49706		9.26	0.96957
7.14	-11.1158		7.14	-21.5297		9.28	0.92601
7.15	1.76991		7.15	0.63566		9.3	0.89637
7.16	6.32108		7.16	-2.40119		9.32	0.87763
7.17	-15.7957		7.17	5.35976		9.34	0.8678
7.18	-6.24716		7.18	7.11845		9.36	0.8656
7.19	-19.2		7.19	8.87482		9.38	0.87023
7.2	-25.4875		7.2	29.8288		9.4	0.88129
7.21	-26.7766		7.21	-17.6196		9.42	0.89867
7.22	-18.0671		7.22	-8.67048		9.44	0.92255
7.23	-1.85908		7.23	-3.32391		9.46	0.95344
7.24	1.01402		7.24	-1.57993		9.48	0.99216
7.25	-16.1145		7.25	4.9614		9.5	1.03997
7.26	-13.2446		7.26	-19.7		9.52	1.09872
7.27	-6.20962		7.27	-29.9641		9.54	1.1711
7.28	-12.5097		7.28	-46.231		9.56	1.26111
7.29	1.18854		7.29	-28.9008		9.58	1.37481
7.3	-1.78162		7.3	-24.7736		9.6	1.52203
7.31	-1.42019		7.31	-36.2492		9.62	1.72035
7.32	3.93946		7.32	21.8721		9.64	2.01364
7.33	-16.536		7.33	0.79044		9.66	2.45003
7.34	-13.68		7.34	-3.49431		9.68	3.15422
7.35	6.67415		7.35	-17.3822		9.7	4.28395
7.36	-24.6402		7.36	-2.47317		9.72	5.96002
7.37	-24.2899		7.37	-15.1674		9.74	7.94893
7.38	10.2253		7.38	5.73523		9.76	8.95984
7.39	-11.9282		7.39	-24.9654		9.78	8.12044
7.4	-9.917		7.4	-18.4694		9.8	6.39525
7.41	-10.4078		7.41	-5.97666		9.82	4.97181
7.42	-3.40054		7.42	-13.8873		9.84	4.10508
7.43	-3.89533		7.43	-35.0013		9.86	3.70028
7.44	12.2745		7.44	-38.1188		9.88	3.62188
7.45	-13.2244		7.45	10.3604		9.9	3.78669
7.46	-5.39198		7.46	-8.36399		9.92	4.18623
7.47	12.4383		7.47	8.90817		9.94	4.8831
7.48	16.9332		7.48	-18.2232		9.96	5.98769
7.49	-12.7407		7.49	-21.3581		9.98	7.5805
7.5	-2.4168		7.5	3.1035		10	9.44226
7.51	-39.595		7.51	-3.63852		10.02	10.6398
7.52	-11.7754		7.52	-13.9841		10.04	10.566
7.53	-10.6246		7.53	4.46664		10.06	10.1911
7.54	-26.9761		7.54	-4.68622		10.08	10.3959
7.55	-23.3297		7.55	-6.64273		10.1	11.4345
7.56	-13.8522		7.56	6.99709		10.12	13.4294
7.57	-25.2103		7.57	-10.5668		10.14	16.6714
7.58	-13.2373		7.58	0.66565		10.16	21.8859
7.59	-6.26654		7.59	-34.9057		10.18	30.5778
7.6	-4.29799		7.6	-28.4807		10.2	45.3615
7.61	-11.4983		7.61	-48.4595		10.22	69.6727
7.62	-18.7009		7.62	-0.04202		10.24	105.666
7.63	4.92763		7.63	-23.6283		10.26	146.178
7.64	6.88726		7.64	-44.8184		10.28	162.63
7.65	-3.65533		7.65	-39.6123		10.3	136.553
7.66	-17.5335		7.66	-41.61		10.32	95.3356
7.67	-24.7472		7.67	-10.0114		10.34	62.191
7.68	-11.9631		7.68	-30.0166		10.36	40.5601
7.69	-23.3479		7.69	-62.0255		10.38	27.5435
7.7	-3.90151		7.7	-31.6382		10.4	19.8107
7.71	-20.2907		7.71	-1.25459		10.42	15.0149
7.72	7.48462		7.72	-17.6747		10.44	11.8304
7.73	-1.4089		7.73	-47.2985		10.46	9.58539
7.74	3.02876		7.74	-26.5259		10.48	7.93215
7.75	-11.7024		7.75	-16.5569		10.5	6.67166
7.76	-17.269		7.76	-11.3916		10.52	5.69052
7.77	-21.1711		7.77	8.17022		10.54	4.91476
7.78	-1.74193		7.78	-31.0715		10.56	4.31021
7.79	-5.6482		7.79	-43.9167		10.58	3.83066
7.8	-2.88986		7.8	-7.56538		10.6	3.44101
7.81	-28.4669		7.81	-33.6174		10.62	3.11932
7.82	-0.71267		7.82	12.3271		10.64	2.84232
7.83	-10.4604		7.83	-18.5317		10.66	2.57693
7.84	3.95646		7.84	-2.59371		10.68	2.32761
7.85	-29.1286		7.85	26.541		10.7	2.1145
7.86	-3.04896		7.86	-11.5275		10.72	1.93989
7.87	-16.9712		7.87	-18.3991		10.74	1.79796
7.88	9.10457		7.88	-25.2738		10.76	1.6826
7.89	11.0119		7.89	-18.9516		10.78	1.58931
7.9	4.58394		7.9	-33.0323		10.8	1.51545
7.91	-1.01247		7.91	5.68394		10.82	1.46349
7.92	-19.1107		7.92	10.7973		10.84	1.42655
7.93	1.95601		7.93	-10.4922		10.86	1.40961
7.94	-2.8124		7.94	-26.9844		10.88	1.4158
7.95	-19.2492		7.95	-5.07942		10.9	1.45064
7.96	-21.521		7.96	3.6229		10.92	1.52373
7.97	0.37212		7.97	-21.2774		10.94	1.65265
7.98	0.59697		7.98	-16.1803		10.96	1.87215
7.99	-10.0131		7.99	4.51431		10.98	2.25196
8	-8.95815		8	15.6065		11	2.92389
8.01	-4.57139		8.01	13.4962		11.02	4.06837
8.02	-10.1861		8.02	0.58367		11.04	5.87874
8.03	-9.13573		8.03	-0.33117		11.06	8.2633
8.04	-26.4201		8.04	28.7518		11.08	10.0867
8.05	-12.0392		8.05	-14.1675		11.1	9.52236
8.06	-9.32642		8.06	-10.2888		11.12	7.19132
8.07	-1.61495		8.07	3.18782		11.14	4.93447
8.08	-17.2381		8.08	-52.9376		11.16	3.35925
8.09	19.6374		8.09	-31.0649		11.18	2.38239
8.1	-3.48823		8.1	-1.99408		11.2	1.79889
8.11	2.55157		8.11	-17.3251		11.22	1.43459
8.12	-13.0764		8.12	-9.85786		11.24	1.20196
8.13	-5.37223		8.13	-5.99231		11.26	1.04018
8.14	-1.00243		8.14	-8.12838		11.28	0.92271
8.15	-19.967		8.15	-27.066		11.3	0.83536
8.16	-7.26588		8.16	-8.80509		11.32	0.76993
8.17	-36.2324		8.17	-22.9456		11.34	0.72144
8.18	-8.53312		8.18	-27.4874		11.36	0.6869
8.19	-24.168		8.19	-24.8305		11.38	0.66475
8.2	-3.13712		8.2	-7.77481		11.4	0.6547
8.21	-0.44028		8.21	2.07981		11.42	0.65743
8.22	-0.24415		8.22	33.5334		11.44	0.67543
8.23	8.28466		8.23	8.58605		11.46	0.71372
8.24	-2.35381		8.24	-7.96217		11.48	0.77707
8.25	-5.49283		8.25	-22.1112		11.5	0.89706
8.26	-15.299		8.26	6.93911		11.52	1.10845
8.27	18.2277		8.27	-2.41124		11.54	1.47755
8.28	9.25393		8.28	-14.1621		11.56	2.08624
8.29	15.2799		8.29	-30.7135		11.58	2.96979
8.3	28.8055		8.3	-13.6653		11.6	3.90021
8.31	10.6642		8.31	-2.61738		11.62	4.1509
8.32	11.6893		8.32	-4.76969		11.64	3.42198
8.33	-3.95232		8.33	30.2779		11.66	2.43396
8.34	2.07255		8.34	31.7253		11.68	1.66993
8.35	42.264		8.35	-17.2272		11.7	1.17716
8.36	43.2888		8.36	-6.17953		11.72	0.88056
8.37	64.3135		8.37	13.2683		11.74	0.54557
8.38	46.1716		8.38	33.9164		11.76	0.43745
8.39	74.6965		8.39	18.5648		11.78	0.51071
8.4	79.8882		8.4	8.01361		11.8	0.46476
8.41	89.2466		8.41	14.263		11.82	0.43316
8.42	105.272		8.42	38.5129		11.84	0.41171
8.43	108.797		8.43	55.5634		11.86	0.39837
8.44	126.49		8.44	58.2147		11.88	0.3906
8.45	150.016		8.45	75.2668		11.9	0.38799
8.46	144.375		8.46	37.1197		11.92	0.39021
8.47	157.068		8.47	69.7734		11.94	0.39747
8.48	85.5952		8.48	52.0281		11.96	0.41041
8.49	119.956		8.49	61.8838		11.98	0.42997
8.5	89.3167		8.5	99.3405		12	0.45574
8.51	97.0114		8.51	99.5982		12.02	0.48334
8.52	55.5399		8.52	91.457		12.04	0.53025
8.53	39.9023		8.53	80.9169		12.06	0.56166
8.54	46.7652		8.54	126.778		12.08	0.60667
8.55	41.1286		8.55	88.64		12.1	0.66488
8.56	42.1592		8.56	46.9033		12.12	0.72641
8.57	4.85711		8.57	66.3678		12.14	0.79296
8.58	45.8889		8.58	72.6334		12.16	0.88958
8.59	19.4214		8.59	53.7003		12.18	1.0475
8.6	-16.2122		8.6	34.7683		12.2	1.31291
8.61	14.8214		8.61	23.0376		12.22	1.75507
8.62	27.5224		8.62	32.908		12.24	2.45218
8.63	7.72401		8.63	5.57964		12.26	3.40957
8.64	27.9263		8.64	19.0524		12.28	4.29758
8.65	21.4625		8.65	27.7264		12.3	4.38213
8.66	29.166		8.66	19.6015		12.32	3.67574
8.67	27.7035		8.67	4.27767		12.34	2.95296
8.68	8.74164		8.68	3.35497		12.36	2.57201
8.69	22.2804		8.69	15.6334		12.38	2.6164
8.7	20.8198		8.7	1.51279		12.4	3.10785
8.71	19.3597		8.71	23.3933		12.42	4.03436
8.72	49.567		8.72	-14.7253		12.44	5.12413
8.73	34.7748		8.73	-15.6428		12.46	5.50941
8.74	46.6498		8.74	17.0406		12.48	4.70202
8.75	21.0254		8.75	4.12503		12.5	3.51561
8.76	23.7348		8.76	20.0103		12.52	2.58559
8.77	55.6114		8.77	21.4965		12.54	1.99388
8.78	24.155		8.78	38.5836		12.56	1.64415
8.79	22.6991		8.79	32.8714		12.58	1.4593
8.8	4.57683		8.8	7.96013		12.6	1.36354
8.81	3.95493		8.81	47.8496		12.62	1.3198
8.82	-15		8.82	9.7398		12.64	1.30971
8.83	-0.62135		8.83	35.2307		12.66	1.32414
8.84	11.2575		8.84	15.1222		12.68	1.35854
8.85	-8.53009		8.85	1.01437		12.7	1.41066
8.86	-15.8176		8.86	16.9071		12.72	1.47982
8.87	8.56177		8.87	-1.99971		12.74	1.56661
8.88	-1.22551		8.88	-11.306		12.76	1.67293
8.89	-21.8461		8.89	4.58806		12.78	1.80208
8.9	4.20002		8.9	2.48251		12.8	1.9585
8.91	-9.75392		8.91	24.3773		12.82	2.14852
8.92	1.29207		8.92	-18.5277		12.84	2.36463
8.93	-0.16203		8.93	24.9676		12.86	2.59595
8.94	2.55039		8.94	0.06301		12.88	2.84583
8.95	5.26265		8.95	6.35856		12.9	3.14565
8.96	-11.192		8.96	-24.5458		12.92	3.51365
8.97	-20.9801		8.97	10.5498		12.94	3.97061
8.98	-28.2686		8.98	18.0454		12.96	4.53884
8.99	0.27599		8.99	9.9409		12.98	5.25036
9	-10.3464		9	-5.36373		13	6.1525
9.01	-12.6359		9.01	-12.2685		13.02	7.31584
9.02	-18.259		9.02	7.22639		13.04	8.84892
9.03	5.28408		9.03	-4.47897		13.06	10.929
9.04	-5.33992		9.04	21.0153		13.08	13.8709
9.05	-24.2977		9.05	-35.0908		13.1	18.3077
9.06	-4.92267		9.06	-11.9974		13.12	25.4669
9.07	-19.7148		9.07	-23.7044		13.14	37.5089
9.08	-7.00744		9.08	-1.81204		13.16	57.4529
9.09	-10.9673		9.09	-0.32026		13.18	87.7994
9.1	-9.0944		9.1	-13.2291		13.2	124.873
9.11	3.61125		9.11	-40.5387		13.22	146.794
9.12	-8.6837		9.12	-24.649		13.24	130.284
9.13	-5.14593		9.13	28.4399		13.26	93.8331
9.14	-19.9421		9.14	-7.27199		13.28	62.2579
9.15	24.4277		9.15	-6.98476		13.3	41.2485
9.16	-1.20315		9.16	7.70158		13.32	28.6752
9.17	-15.168		9.17	-5.21304		13.34	21.404
9.18	-32.4669		9.18	-16.9286		13.36	17.2342
9.19	-16.4332		9.19	-21.4453		13.38	15.0988
9.2	6.26654		9.2	-29.5629		13.4	14.6656
9.21	-24.3678		9.21	-17.2817		13.42	16.0279
9.22	-12.503		9.22	-24.2016		13.44	19.3361
9.23	-3.13882		9.23	-3.52272		13.46	23.8478
9.24	-19.6088		9.24	-8.045		13.48	26.1405
9.25	-6.91282		9.25	-19.7685		13.5	22.9176
9.26	-13.3843		9.26	-9.89327		13.52	17.08
9.27	-20.6899		9.27	-19.2193		13.54	12.1397
9.28	-15.4962		9.28	-0.94665		13.56	8.83582
9.29	-25.3034		9.29	-18.6753		13.58	6.83962
9.3	-24.2779		9.3	6.79465		13.6	5.69283
9.31	-8.25326		9.31	-15.7368		13.62	5.01209
9.32	-6.39601		9.32	-37.0695		13.64	4.51789
9.33	-16.2062		9.33	-40.4038		13.66	4.14311
9.34	3.9829		9.34	-12.5394		13.68	3.96331
9.35	-2.49542		9.35	-9.8765		13.7	4.05896
9.36	-34.8078		9.36	-32.4151		13.72	4.5485
9.37	-27.1209		9.37	-27.3551		13.74	5.62039
9.38	8.89863		9.38	-27.0966		13.76	7.47475
9.39	-21.7492		9.39	-19.6396		13.78	10.0251
9.4	5.10231		9.4	7.01597		13.8	12.0699
9.41	-7.21351		9.41	-13.13		13.82	11.5006
9.42	-27.8633		9.42	-2.07742		13.84	8.84471
9.43	3.15294		9.43	-19.8264		13.86	6.20871
9.44	16.6686		9.44	-1.57675		13.88	4.34236
9.45	-13.1497		9.45	-12.1286		13.9	3.16839
9.46	-0.46854		9.46	-8.282		13.92	2.45058
9.47	8.87873		9.47	-27.2368		13.94	2.00553
9.48	-7.60786		9.48	-4.19315		13.96	1.7095
9.49	-2.4283		9.49	4.44907		13.98	1.49989
9.5	-1.41589		9.5	15.4899		14	1.34618
9.51	25.4294		9.51	1.32918		14.02	1.2313
9.52	-1.05914		9.52	-9.23293		14.04	1.14708
9.53	9.9519		9.53	-38.9965		14.06	1.08828
9.54	-4.87081		9.54	-37.5615		14.08	1.05213
9.55	0.30608		9.55	-7.32785		14.1	1.02563
9.56	-6.18409		9.56	-34.6956		14.12	1.00848
9.57	4.82537		9.57	3.93518		14.14	1.01125
9.58	0.00115		9.58	-10.2354		14.16	1.04719
9.59	-40.6568		9.59	7.99273		14.18	1.13445
9.6	-27.1483		9.6	-9.7805		14.2	1.3053
9.61	-19.4735		9.61	-25.155		14.22	1.61091
9.62	7.36772		9.62	-11.7309		14.24	2.11236
9.63	11.7087		9.63	-54.708		14.26	2.82707
9.64	1.88273		9.64	0.71366		14.28	3.54929
9.65	-2.94341		9.65	-32.6659		14.3	3.8159
9.66	-7.76974		9.66	-16.8467		14.32	3.70169
9.67	-14.2629		9.67	-14.2286		14.34	3.72876
9.68	-14.9228		9.68	1.58834		14.36	3.89018
9.69	6.08377		9.69	16.2042		14.38	3.62942
9.7	-2.07637		9.7	-27.981		14.4	2.85134
9.71	12.2634		9.71	14.2328		14.42	2.05981
9.72	-16.7301		9.72	-15.5544		14.44	1.49111
9.73	-9.057		9.73	-26.1426		14.46	1.13393
9.74	-8.05053		9.74	-1.93165		14.48	0.92658
9.75	19.6227		9.75	-16.1216		14.5	0.81859
9.76	-7.70407		9.76	-24.3124		14.52	0.78306
9.77	9.13599		9.77	-1.30398		14.54	0.82115
9.78	18.4762		9.78	16.9037		14.56	0.8504
9.79	-16.3501		9.79	-8.08938		14.58	0.8217
9.8	-6.17627		9.8	-16.2831		14.6	0.72309
9.81	28.1645		9.81	17.5225		14.62	0.62081
9.82	-23.3279		9.82	17.7276		14.64	0.54587
9.83	-9.81991		9.83	-18.0679		14.66	0.50128
9.84	-13.8117		9.84	-9.46387		14.68	0.3379
9.85	-2.80314		9.85	-11.6603		14.7	0.32216
9.86	21.5391		9.86	-11.4572		14.72	0.29146
9.87	-18.285		9.87	-1.65442		14.74	0.25614
9.88	7.72472		9.88	27.348		14.76	0.22912
9.89	25.4015		9.89	2.35017		14.78	0.21238
9.9	-23.5879		9.9	-34.6479		14.8	0.2029
9.91	-11.7435		9.91	-5.6462		14.82	0.19414
9.92	-7.39857		9.92	26.9554		14.84	0.18317
9.93	2.78024		9.93	28.3568		14.86	0.17223
9.94	18.793		9.94	16.5582		14.88	0.16377
9.95	33.1396		9.95	-3.6404		14.9	0.15791
9.96	4.98691		9.96	-3.43901		14.92	0.15409
9.97	11.0015		9.97	41.1624		14.94	0.13095
9.98	25.3502		9.98	20.964		14.96	0.13027
9.99	7.19951		9.99	65.5657		14.98	0.13074
10	51.5496		10	5.76756		15	0.1317
10.01	33.4004		10.01	7.16962		15.02	0.13336
10.02	46.0853		10.02	73.3719		15.04	0.13573
10.03	42.1043		10.03	48.3744		15.06	0.13881
10.04	39.7908		10.04	64.1772		15.08	0.14264
10.05	35.8114		10.05	67.9803		15.1	0.14729
10.06	62.6661		10.06	120.984		15.12	0.15242
10.07	76.1882		10.07	107.987		15.14	0.15903
10.08	62.2111		10.08	111.791		15.16	0.16684
10.09	89.9014		10.09	123.996		15.18	0.17848
10.1	106.759		10.1	96.6		15.2	0.1895
10.11	107.784		10.11	106.405		15.22	0.20267
10.12	127.144		10.12	131.81		15.24	0.21854
10.13	162.337		10.13	159.615		15.26	0.23794
10.14	148.364		10.14	129.821		15.28	0.25179
10.15	156.059		10.15	128.827		15.3	0.28303
10.16	175.421		10.16	186.633		15.32	0.32482
10.17	187.284		10.17	158.04		15.34	0.38326
10.18	202.481		10.18	97.0469		15.36	0.46968
10.19	189.346		10.19	159.654		15.38	0.60026
10.2	183.711		10.2	194.662		15.4	0.79247
10.21	203.076		10.21	149.269		15.42	1.04598
10.22	155.776		10.22	93.0774		15.44	1.30064
10.23	137.643		10.23	110.086		15.46	1.50629
10.24	171.178		10.24	118.694		15.48	1.78844
10.25	141.38		10.25	130.903		15.5	2.26496
10.26	127.416		10.26	90.3127		15.52	2.78386
10.27	136.785		10.27	66.5223		15.54	2.85559
10.28	123.656		10.28	69.1321		15.56	2.36149
10.29	133.027		10.29	47.7423		15.58	1.76498
10.3	147.399		10.3	23.9528		15.6	1.31936
10.31	129.271		10.31	22.9635		15.62	1.04418
10.32	103.644		10.32	36.3744		15.64	0.89814
10.33	120.518		10.33	24.5856		15.66	0.83999
10.34	93.2259		10.34	24.797		15.68	0.8311
10.35	52.6009		10.35	3.40853		15.7	0.85951
10.36	83.6431		10.36	37.2202		15.72	0.91945
10.37	69.686		10.37	6.23198		15.74	1.01124
10.38	26.5628		10.38	-5.55618		15.76	1.13977
10.39	57.6069		10.39	46.2557		15.78	1.3124
10.4	40.3182		10.4	22.4676		15.8	1.55029
10.41	39.6968		10.41	-14.5206		15.82	1.8772
10.42	23.2425		10.42	3.69114		15.84	2.33611
10.43	22.6221		10.43	12.3027		15.86	2.99815
10.44	19.5022		10.44	-22.2858		15.88	4.0068
10.45	1.38275		10.45	-2.87456		15.9	5.63818
10.46	-1.73625		10.46	-23.0636		15.92	8.35693
10.47	10.1452		10.47	-1.25288		15.94	12.7148
10.48	14.527		10.48	10.9575		15.96	18.8535
10.49	26.4091		10.49	21.9675		15.98	25.0334
10.5	3.29163		10.5	1.7771		16	26.6262
10.51	11.8411		10.51	-13.6137		16.02	21.9846
10.52	-0.44255		10.52	-20.6051		16.04	15.678
10.53	-0.22595		10.53	-21.5969		16.06	10.5958
10.54	10.8242		10.54	-18.9893		16.08	7.08249
10.55	7.70778		10.55	-4.38234		16.1	4.87459
10.56	14.5915		10.56	24.624		16.12	3.53835
10.57	1.47533		10.57	20.0297		16.14	2.72161
10.58	0.02586		10.58	-13.3653		16.16	2.1966
10.59	1.90974		10.59	8.43898		16.18	1.81816
10.6	7.96024		10.6	14.6425		16.2	1.50747
10.61	-7.65598		10.61	20.8452		16.22	1.25781
10.62	-9.93898		10.62	-12.553		16.24	1.06653
10.63	-6.38879		10.63	-0.35206		16.26	0.92206
10.64	14.6612		10.64	23.848		16.28	0.81276
10.65	-0.95566		10.65	-3.55299		16.3	0.72999
10.66	2.59387		10.66	6.24506		16.32	0.66833
10.67	6.14311		10.67	28.0421		16.34	0.62553
10.68	-11.9747		10.68	-8.96204		16.36	0.60253
10.69	-23.4261		10.69	-9.96727		16.38	0.6033
10.7	-7.378		10.7	-25.3737		16.4	0.6331
10.71	11.1697		10.71	2.4187		16.42	0.69152
10.72	10.5502		10.72	-6.99019		16.44	0.75109
10.73	8.26355		10.73	0.39961		16.46	0.75498
10.74	-13.1903		10.74	-36.6119		16.48	0.70943
10.75	1.18856		10.75	-16.0248		16.5	0.67763
10.76	-16.9332		10.76	0.96082		16.52	0.69781
10.77	1.61106		10.77	-7.25497		16.54	0.7964
10.78	8.48795		10.78	-10.6722		16.56	1.00992
10.79	-0.46923		10.79	-4.49104		16.58	1.38535
10.8	2.2395		10.8	23.2886		16.6	1.94198
10.81	14.1141		10.81	-12.5333		16.62	2.5282
10.82	-3.17883		10.82	-6.35689		16.64	2.67508
10.83	-8.80595		10.83	-25.3821		16.66	2.2083
10.84	8.06601		10.84	1.191		16.68	1.5925
10.85	-26.7296		10.85	-29.8376		16.7	1.12835
10.86	-16.5263		10.86	-0.86798		16.72	0.852
10.87	3.67606		10.87	-24.7001		16.74	0.70879
10.88	-5.28932		10.88	-0.53406		16.76	0.65529
10.89	6.57755		10.89	-21.9698		16.78	0.63835
10.9	10.11		10.9	-15.8074		16.8	0.59723
10.91	5.3079		10.91	-2.44695		16.82	0.52569
10.92	-9.49535		10.92	3.71166		16.84	0.46247
10.93	-30.1332		10.93	-0.93165		16.86	0.42405
10.94	2.56112		10.94	2.8231		16.88	0.40961
10.95	20.2541		10.95	-23.4241		16.9	0.41502
10.96	8.77913		10.96	21.1267		16.92	0.4398
10.97	-9.36387		10.97	8.07552		16.94	0.48574
10.98	1.65841		10.98	2.22231		16.96	0.56063
10.99	-18.9874		10.99	17.9671		16.98	0.68271
11	-6.3013		11	-14.2903		17	0.88868
11.01	-49.45		11.01	-26.1497		17.02	1.23932
11.02	-13.4336		11.02	14.7888		17.04	1.82311
11.03	-14.0854		11.03	-6.6748		17.06	2.6951
11.04	-9.73868		11.04	-31.7406		17.08	3.69267
11.05	-19.5602		11.05	-26.8086		17.1	4.13505
11.06	-25.2168		11.06	33.3213		17.12	3.5324
11.07	-3.37489		11.07	-3.75109		17.14	2.52945
11.08	-4.03466		11.08	14.3743		17.16	1.71521
11.09	-1.36275		11.09	9.69749		17.18	1.18591
11.1	1.30748		11.1	-2.1816		17.2	0.87319
11.11	-19.3573		11.11	-32.063		17.22	0.69572
11.12	-5.85715		11.12	36.4534		17.24	0.59613
11.13	0.1413		11.13	-19.8326		17.26	0.54288
11.14	11.9713		11.14	-1.72095		17.28	0.52199
11.15	1.29963		11.15	-14.8116		17.3	0.53021
11.16	-32.7072		11.16	-8.70469		17.32	0.57277
11.17	0.78424		11.17	35.7999		17.34	0.66368
11.18	-7.3928		11.18	-39.698		17.36	0.82396
11.19	-0.57165		11.19	-10.7983		17.38	1.07104
11.2	-12.0856		11.2	-47.901		17.4	1.37515
11.21	11.3985		11.21	-1.0062		17.42	1.58384
11.22	-18.4525		11.22	19.4861		17.44	1.58203
11.23	4.19467		11.23	-3.22397		17.46	1.53286
11.24	-3.99337		11.24	-9.13659		17.48	1.7068
11.25	-12.1833		11.25	-23.4517		17.5	2.19231
11.26	-10.3751		11.26	-18.5693		17.52	3.02853
11.27	-15.2354		11.27	21.1105		17.54	4.03395
11.28	3.23569		11.28	5.58787		17.56	4.57113
11.29	1.70489		11.29	23.6627		17.58	4.25307
11.3	-19.8278		11.3	10.5349		17.6	3.64981
11.31	-8.86243		11.31	11.8047		17.62	3.21062
11.32	-2.06564		11.32	-16.9282		17.64	2.73431
11.33	8.06257		11.33	-13.2636		17.66	2.07794
11.34	5.68886		11.34	-15.6016		17.68	1.47543
11.35	-14.1868		11.35	12.0577		17.7	1.05039
11.36	17.6023		11.36	-37.0855		17.72	0.77791
11.37	-15.6105		11.37	-13.0313		17.74	0.60948
11.38	-19.6586		11.38	-20.1798		17.76	0.50499
11.39	-7.04202		11.39	2.66911		17.78	0.43914
11.4	21.406		11.4	9.91538		17.8	0.39819
11.41	-20.148		11.41	6.35902		17.82	0.37471
11.42	-0.87052		11.42	18.4		17.84	0.36291
11.43	-22.4284		11.43	-9.16163		17.86	0.35928
11.44	8.51185		11.44	41.2741		17.88	0.36583
11.45	-9.71656		11.45	-10.2929		17.9	0.38309
11.46	-21.2802		11.46	-0.66251		17.92	0.40946
11.47	7.15412		11.47	-5.43481		17.94	0.44862
11.48	-26.0801		11.48	1.79021		17.96	0.49796
11.49	-2.64963		11.49	-2.98746		17.98	0.54319
11.5	21.6123		11.5	-14.9678		18	0.59023
11.51	-8.29444		11.51	-5.35093		18.02	0.6716
11.52	2.63026		11.52	13.8633		18.04	0.819
11.53	26.8864		11.53	13.8748		18.06	1.07911
11.54	6.97392		11.54	9.08349		18.08	1.53325
11.55	-8.77379		11.55	-14.9105		18.1	2.29424
11.56	2.97659		11.56	-13.7072		18.12	3.46389
11.57	-30.2749		11.57	-8.90674		18.14	4.89926
11.58	-0.19504		11.58	-10.109		18.16	5.75627
11.59	-12.6171		11.59	-18.514		18.18	5.12014
11.6	-8.37429		11.6	15.0782		18.2	3.69703
11.61	-3.30009		11.61	5.46758		18.22	2.45754
11.62	-11.5611		11.62	-24.5458		18.24	1.62619
11.63	-7.32401		11.63	-1.76194		18.26	1.12318
11.64	-14.7554		11.64	-7.78089		18.28	0.82896
11.65	-8.02209		11.65	11.3974		18.3	0.65462
11.66	15.3761		11.66	-0.62716		18.32	0.54852
11.67	-9.56091		11.67	32.9455		18.34	0.4864
11.68	-12.8331		11.68	17.3154		18.36	0.4556
11.69	-25.2737		11.69	38.8824		18.38	0.4503
11.7	9.78382		11.7	-12.7533		18.4	0.46472
11.71	14.8396		11.71	24.4081		18.42	0.50926
11.72	4.89353		11.72	-6.83332		18.44	0.60009
11.73	-7.55427		11.73	-10.4776		18.46	0.7753
11.74	-6.6705		11.74	-18.9247		18.48	1.04923
11.75	4.21152		11.75	-32.1747		18.5	1.34676
11.76	-0.74152		11.76	-16.6276		18.52	1.42518
11.77	25.9704		11.77	-9.4834		18.54	1.18055
11.78	1.84725		11.78	-3.54207		18.56	0.84645
11.79	23.5557		11.79	-14.4037		18.58	0.59302
11.8	21.9292		11.8	28.7319		18.6	0.43083
11.81	12.801		11.81	-6.13549		18.62	0.33528
11.82	-18.8289		11.82	-23.0058		18.64	0.27764
11.83	2.87292		11.83	-7.47897		18.66	0.2421
11.84	19.573		11.84	-15.9551		18.68	0.21386
11.85	26.2715		11.85	25.9659		18.7	0.19477
11.86	7.96829		11.86	-17.316		18.72	0.18311
11.87	16.3301		11.87	-21.0009		18.74	0.17792
11.88	24.6902		11.88	-7.88864		18.76	0.1791
11.89	26.3821		11.89	10.0207		18.78	0.18829
11.9	11.4056		11.9	15.9271		18.8	0.20881
11.91	11.4274		11.91	1.43059		18.82	0.24343
11.92	27.2809		11.92	13.3312		18.84	0.29133
11.93	-7.70064		11.93	-5.97113		18.86	0.33398
11.94	-7.68386		11.94	7.12364		18.88	0.34138
11.95	-6.00213		11.95	-38.5845		18.9	0.33035
11.96	-6.82211		11.96	-8.69555		18.92	0.33611
11.97	-7.64382		11.97	1.99049		18.94	0.37221
11.98	0.6994		11.98	-5.32638		18.96	0.42774
11.99	9.04088		11.99	-9.04615		18.98	0.49002
12	-0.95273		12	-17.5688		19	0.56526
12.01	7.38523		12.01	-15.2944		19.02	0.64926
12.02	4.05476		12.02	-5.82286		19.04	0.67947
12.03	-30.1108		12.03	-25.1542		19.06	0.66136
12.04	-14.2782		12.04	-3.68842		19.08	0.68207
12.05	-0.11403		12.05	-5.02551		19.1	0.80473
12.06	0.71499		12.06	-29.1654		19.12	1.038
12.07	-8.45778		12.07	-14.9082		19.14	1.29849
12.08	-13.4657		12.08	5.34618		19.16	1.34781
12.09	-10.9755		12.09	-8.00223		19.18	1.11525
12.1	17.3463		12.1	14.6466		19.2	0.8202
12.11	-3.50041		12.11	-29.9074		19.22	0.60178
12.12	-8.51563		12.12	-37.2642		19.24	0.47014
12.13	-5.19934		12.13	-9.82366		19.26	0.40299
12.14	13.1151		12.14	-15.9859		19.28	0.37938
12.15	7.26105		12.15	-23.3508		19.3	0.38742
12.16	8.07182		12.16	-28.3184		19.32	0.42439
12.17	-6.11925		12.17	-24.8886		19.34	0.4883
12.18	-22.8122		12.18	-7.0615		19.36	0.58959
12.19	-7.00695		12.19	11.963		19.38	0.75775
12.2	8.79641		12.2	-12.215		19.4	1.01534
12.21	7.93125		12.21	0.8045		19.42	1.31109
12.22	-13.7691		12.22	-19.7785		19.44	1.44055
12.23	-7.138		12.23	-11.564		19.46	1.28483
12.24	-22.1754		12.24	-11.7519		19.48	1.0414
12.25	-20.548		12.25	21.6578		19.5	0.86128
12.26	-10.5892		12.26	-7.33491		19.52	0.77136
12.27	-3.96557		12.27	-13.5299		19.54	0.77448
12.28	9.32288		12.28	-38.9272		19.56	0.8619
12.29	-7.39052		12.29	-24.7267		19.58	0.99576
12.3	0.89422		12.3	-20.1284		19.6	1.0992
12.31	-26.6562		12.31	25.2677		19.62	1.16393
12.32	-15.8752		12.32	-22.9383		19.64	1.27327
12.33	-16.7626		12.33	2.05366		19.66	1.38613
12.34	-18.4852		12.34	-10.1564		19.68	1.39839
12.35	7.29034		12.35	-12.7685		19.7	1.37284
12.36	0.5641		12.36	23.0174		19.72	1.44514
12.37	-7.8306		12.37	-7.19849		19.74	1.67689
12.38	-3.72709		12.38	-27.8163		19.76	2.08168
12.39	7.87466		12.39	-24.4358		19.78	2.61829
12.4	-9.69202		12.4	-0.65717		19.8	3.27474
12.41	-18.9271		12.41	-26.0802		19.82	4.3099
12.42	6.00272		12.42	-14.3049		19.84	6.04434
12.43	-6.56917		12.43	4.6688		19.86	8.40966
12.44	5.85724		12.44	-20.759		19.88	10.3468
12.45	-4.21805		12.45	-17.3884		19.9	10.1692
12.46	-29.295		12.46	-33.2191		19.92	8.10168
12.47	9.79303		12.47	-9.45129		19.94	5.78489
12.48	23.0461		12.48	-28.8848		19.96	4.09956
12.49	-2.03582		12.49	-15.9195		19.98	3.14299
12.5	-12.1194		12.5	-36.5554		20	2.77331
12.51	-29.7045		12.51	-23.5924		20.02	2.84207
12.52	-26.4579		12.52	3.76951		20.04	3.19071
12.53	-18.2128		12.53	-16.8696		20.06	3.64792
12.54	-19.9693		12.54	-14.7095		20.08	4.25426
12.55	-8.39399		12.55	5.44968		20.1	4.90156
12.56	-14.3202		12.56	-4.39188		20.12	4.85789
12.57	0.58549		12.57	-23.8341		20.14	3.91261
12.58	-21.177		12.58	-10.877		20.16	2.83582
12.59	-11.2742		12.59	-9.92034		20.18	2.06744
12.6	3.62725		12.6	-34.1642		20.2	1.61751
12.61	-5.63937		12.61	-26.0084		20.22	1.37938
12.62	-11.574		12.62	-5.85285		20.24	1.24011
12.63	7.49009		12.63	13.1025		20.26	1.11664
12.64	-14.2804		12.64	-9.94234		20.28	0.99467
12.65	-16.0522		12.65	-4.18717		20.3	0.92647
12.66	-0.32516		12.66	-14.0319		20.32	0.95515
12.67	8.73403		12.67	-7.07657		20.34	1.10445
12.68	-13.0412		12.68	-51.721		20.36	1.37499
12.69	-43.9843		12.69	-13.565		20.38	1.66756
12.7	-20.7618		12.7	-35.4087		20.4	1.71509
12.71	-2.54025		12.71	-20.0519		20.42	1.44171
12.72	1.51361		12.72	-14.2944		20.44	1.10795
12.73	-2.76682		12.73	-6.13626		20.46	0.86801
12.74	20.4518		12.74	-15.9773		20.48	0.73494
12.75	-11.3304		12.75	-6.61741		20.5	0.68679
12.76	7.71992		12.76	-21.2565		20.52	0.70732
12.77	5.10276		12.77	4.90551		20.54	0.80071
12.78	-15.0152		12.78	7.06877		20.56	0.99694
12.79	-14.3004		12.79	-39.9666		20.58	1.35399
12.8	-26.0864		12.8	-16.2006		20.6	1.94065
12.81	-2.03964		12.81	3.96698		20.62	2.76284
12.82	-10.4935		12.82	-17.8638		20.64	3.53501
12.83	-12.2812		12.83	-26.4927		20.66	3.60405
12.84	5.93061		12.84	15.2802		20.68	2.94156
12.85	-2.5247		12.85	-5.34491		20.7	2.23453
12.86	-8.48041		12.86	10.0321		20.72	1.82791
12.87	-6.10315		12.87	12.2114		20.74	1.73339
12.88	-15.3928		12.88	21.593		20.76	1.80733
12.89	-3.84948		12.89	-3.82292		20.78	1.77241
12.9	-8.13965		12.9	10.3637		20.8	1.50986
12.91	-20.7633		12.91	4.15305		20.82	1.19505
12.92	-18.3871		12.92	3.94517		20.84	0.92642
12.93	-13.5109		12.93	2.54018		20.86	0.70636
12.94	-5.30138		12.94	40.7382		20.88	0.54503
12.95	4.57486		12.95	24.9393		20.9	0.43803
12.96	33.6179		12.96	45.1437		20.92	0.37174
12.97	-5.67227		12.97	48.5514		20.94	0.33155
12.98	-4.12886		12.98	47.1625		20.96	0.31018
12.99	-28.4185		12.99	42.1771		20.98	0.3013
13	-22.7078		13	43.1953		21	0.3054
13.01	-4.49675		13.01	59.8172		21.02	0.32259
13.02	-10.4519		13.02	98.0428		21.04	0.3581
13.03	-1.40654		13.03	53.4723		21.06	0.42228
13.04	-8.19396		13.04	52.1057		21.08	0.53546
13.05	0.01926		13.05	61.5431		21.1	0.73286
13.06	-4.26684		13.06	48.1845		21.12	1.05386
13.07	4.78114		13.07	13.2301		21.14	1.50276
13.08	7.9966		13.08	21.4797		21.16	1.93415
13.09	17.0463		13.09	2.13359		21.18	2.01918
13.1	13.5969		13.1	7.99171		21.2	1.67594
13.11	18.4818		13.11	40.2541		21.22	1.21581
13.12	0.86776		13.12	17.3209		21.24	0.86531
13.13	19.9215		13.13	42.392		21.26	0.64582
13.14	33.1431		13.14	21.8676		21.28	0.50659
13.15	38.0325		13.15	4.94766		21.3	0.40732
13.16	36.2566		13.16	15.6322		21.32	0.34087
13.17	21.9819		13.17	29.9213		21.34	0.30293
13.18	32.7086		13.18	26.2149		21.36	0.28545
13.19	77.6034		13.19	17.7132		21.38	0.27347
13.2	70.8329		13.2	22.4161		21.4	0.27119
13.21	100.731		13.21	9.1236		21.42	0.27688
13.22	111.463		13.22	19.8358		21.44	0.29629
13.23	108.864		13.23	6.55272		21.46	0.32781
13.24	133.766		13.24	48.4744		21.48	0.35912
13.25	160.337		13.25	12.4007		21.5	0.39237
13.26	176.909		13.26	59.1318		21.52	0.45378
13.27	177.65		13.27	27.8677		21.54	0.57784
13.28	156.725		13.28	39.8084		21.56	0.79795
13.29	186.636		13.29	26.5539		21.58	1.13316
13.3	199.882		13.3	26.5041		21.6	1.53079
13.31	172.296		13.31	-1.14088		21.62	1.76409
13.32	165.546		13.32	19.2189		21.64	1.61759
13.33	161.297		13.33	1.18349		21.66	1.32799
13.34	159.551		13.34	21.5528		21.68	1.16356
13.35	132.806		13.35	-9.67306		21.7	1.1714
13.36	149.397		13.36	-0.09421		21.72	1.2336
13.37	114.323		13.37	-20.5106		21.74	1.13351
13.38	110.085		13.38	3.47775		21.76	0.87142
13.39	79.1823		13.39	25.0708		21.78	0.61717
13.4	62.4482		13.4	33.4686		21.8	0.43845
13.41	54.8831		13.41	7.07117		21.82	0.32835
13.42	57.3202		13.42	26.2784		21.84	0.26562
13.43	28.0929		13.43	22.6904		21.86	0.22823
13.44	48.0346		13.44	39.507		21.88	0.20057
13.45	20.4787		13.45	21.5283		21.9	0.17484
13.46	48.7585		13.46	15.5542		21.92	0.1553
13.47	43.7074		13.47	20.3848		21.94	0.14175
13.48	23.6587		13.48	36.0199		21.96	0.13101
13.49	22.7792		13.49	3.65968		21.98	0.12189
13.5	21.9021		13.5	12.1039		22	0.11555
13.51	22.6941		13.51	33.7527		22.02	0.11243
13.52	20.9887		13.52	57.806		22.04	0.11214
13.53	28.4524		13.53	63.8637		22.06	0.11527
13.54	35.9186		13.54	79.5258		22.08	0.12058
13.55	37.554		13.55	41.1923		22.1	0.12915
13.56	47.5253		13.56	41.2631		22.12	0.14195
13.57	44.1658		13.57	67.7381		22.14	0.15848
13.58	46.642		13.58	57.0173		22.16	0.18726
13.59	52.4542		13.59	91.9006		22.18	0.23276
13.6	57.4354		13.6	81.1879		22.2	0.30688
13.61	34.0858		13.61	112.479		22.22	0.42558
13.62	47.4053		13.62	80.1744		22.24	0.59996
13.63	43.2272		13.63	97.0733		22.26	0.80852
13.64	37.3847		13.64	109.176		22.28	0.93981
13.65	22.378		13.65	106.882		22.3	0.91909
13.66	49.8736		13.66	98.592		22.32	0.87331
13.67	39.0381		13.67	47.1051		22.34	0.92816
13.68	8.20477		13.68	100.022		22.36	1.10385
13.69	-1.79303		13.69	36.5414		22.38	1.3495
13.7	27.378		13.7	40.2643		22.4	1.53836
13.71	28.2177		13.71	48.7902		22.42	1.52121
13.72	12.3927		13.72	36.919		22.44	1.37576
13.73	21.5698		13.73	39.4507		22.46	1.16938
13.74	7.41536		13.74	14.385		22.48	0.88821
13.75	5.76279		13.75	15.722		22.5	0.62603
13.76	4.94534		13.76	7.4614		22.52	0.44012
13.77	3.29627		13.77	16.0032		22.54	0.32209
13.78	35.8155		13.78	-18.6528		22.56	0.2497
13.79	0.83637		13.79	-7.70671		22.58	0.20502
13.8	18.3588		13.8	-17.1586		22.6	0.17737
13.81	-1.61739		13.81	-9.80863		22.62	0.16003
13.82	-8.2588		13.82	7.14309		22.64	0.1484
13.83	8.43446		13.83	19.2964		22.66	0.14627
13.84	-25.7044		13.84	26.6513		22.68	0.15285
13.85	-12.342		13.85	11.2076		22.7	0.17085
13.86	-9.81177		13.86	-30.6349		22.72	0.19944
13.87	-13.9472		13.87	-11.2762		22.74	0.22755
13.88	9.41845		13.88	4.48352		22.76	0.23547
13.89	-7.21498		13.89	-33.7559		22.78	0.22658
13.9	-3.84752		13.9	-31.1944		22.8	0.22006
13.91	20.3541		13.91	-40.6324		22.82	0.21664
13.92	-3.77683		13.92	-11.6697		22.84	0.21369
13.93	-0.40707		13.93	-15.1066		22.86	0.22289
13.94	-1.20332		13.94	0.65686		22.88	0.25719
13.95	-16.999		13.95	-2.77945		22.9	0.32949
13.96	-6.12747		13.96	-1.41564		22.92	0.44665
13.97	-17.7555		13.97	-40.8518		22.94	0.59735
13.98	-11.0498		13.98	-9.48803		22.96	0.70153
13.99	-7.67705		13.99	-29.7245		22.98	0.65875
14	-11.804		14	-9.16116		23	0.53132
14.01	-13.4308		14.01	-10.1983		23.02	0.4258
14.02	-18.3907		14.02	-0.43583		23.04	0.37207
14.03	-21.6838		14.03	-35.074		23.06	0.36095
14.04	0.85646		14.04	-27.7128		23.08	0.36998
14.05	-8.2699		14.05	-8.35238		23.1	0.38212
14.06	-1.56295		14.06	-9.39282		23.12	0.40036
14.07	-9.02275		14.07	-23.6342		23.14	0.44359
14.08	-23.1493		14.08	-35.4766		23.16	0.52904
14.09	-28.9428		14.09	-1.72015		23.18	0.67434
14.1	-2.2364		14.1	-27.9649		23.2	0.89118
14.11	10.303		14.11	-37.4109		23.22	1.13449
14.12	-14.6578		14.12	2.34173		23.24	1.31484
14.13	-12.9524		14.13	-20.3071		23.26	1.47138
14.14	-17.914		14.14	-38.1574		23.28	1.70478
14.15	-1.20932		14.15	-16.4093		23.3	2.03504
14.16	-2.00514		14.16	-30.6629		23.32	2.52467
14.17	-2.80146		14.17	-26.9182		23.34	3.02444
14.18	-18.5983		14.18	-19.5753		23.36	3.00301
14.19	0.60423		14.19	-5.03419		23.38	2.38837
14.2	-15.1938		14.2	-27.695		23.4	1.71449
14.21	-3.49255		14.21	1.24215		23.42	1.25141
14.22	-16.7919		14.22	-10.6227		23.44	1.00528
14.23	-20.0921		14.23	27.9104		23.46	0.92337
14.24	-4.22627		14.24	-1.95871		23.48	0.94528
14.25	-3.36126		14.25	-18.63		23.5	1.06189
14.26	8.33626		14.26	1.89646		23.52	1.21733
14.27	3.36628		14.27	-26.7794		23.54	1.27991
14.28	-3.27125		14.28	-36.2576		23.56	1.25566
14.29	5.09032		14.29	16.6617		23.58	1.23784
14.3	-3.21571		14.3	2.37855		23.6	1.14784
14.31	-8.18938		14.31	-8.30713		23.62	0.92506
14.32	-9.83072		14.32	-41.7954		23.64	0.68778
14.33	-8.13975		14.33	0.31369		23.66	0.51458
14.34	-1.44984		14.34	-29.5799		23.68	0.40612
14.35	8.57231		14.35	-10.2762		23.7	0.3441
14.36	-8.90665		14.36	-10.1753		23.72	0.31214
14.37	-14.7201		14.37	-13.6773		23.74	0.29996
14.38	-14.7014		14.38	-14.7821		23.76	0.3054
14.39	-9.68383		14.39	3.31021		23.78	0.33023
14.4	-5.50086		14.4	-13.4004		23.8	0.41649
14.41	-12.9858		14.41	17.8859		23.82	0.51524
14.42	-2.97203		14.42	-42.0308		23.84	0.67751
14.43	-5.45954		14.43	-11.9505		23.86	0.9066
14.44	-9.61503		14.44	-21.4733		23.88	1.12759
14.45	-10.4385		14.45	-18.9993		23.9	1.16533
14.46	9.56994		14.46	-18.9285		23.92	1.0022
14.47	-11.2563		14.47	-26.0609		23.94	0.8247
14.48	-4.58393		14.48	-7.99646		23.96	0.73366
14.49	-6.24632		14.49	-16.3353		23.98	0.7462
14.5	-20.4101		14.5	-7.87747		24	0.85663
14.51	-2.90875		14.51	17.3771		24.02	1.04084
14.52	2.09117		14.52	-5.37172		24.04	1.21979
14.53	-16.2437		14.53	-32.9239		24.06	1.3216
14.54	12.0865		14.54	-6.47942		24.08	1.41561
14.55	-10.4181		14.55	-19.6384		24.1	1.55031
14.56	-6.25753		14.56	-40.0007		24.12	1.73096
14.57	8.7348		14.57	-33.9666		24.14	1.89879
14.58	1.22556		14.58	-13.5359		24.16	1.9281
14.59	22.8814		14.59	-7.50862		24.18	1.77886
14.6	2.03568		14.6	15.3151		24.2	1.46769
14.61	5.355		14.61	-13.4646		24.22	1.15771
14.62	10.3393		14.62	-5.04785		24.24	0.96109
14.63	1.98873		14.63	-26.6346		24.26	0.8911
14.64	-5.53023		14.64	-14.6249		24.28	0.94439
14.65	-9.71753		14.65	-11.0187		24.3	1.13403
14.66	3.59346		14.66	8.18395		24.32	1.48205
14.67	10.2361		14.67	-9.81693		24.34	1.99871
14.68	6.87693		14.68	-24.2214		24.36	2.38385
14.69	-2.31729		14.69	0.97066		24.38	2.31281
14.7	-12.3466		14.7	5.75913		24.4	1.91475
14.71	-11.5444		14.71	-18.2559		24.42	1.54895
14.72	-5.74405		14.72	-12.2746		24.44	1.33665
14.73	12.5545		14.73	-0.29675		24.46	1.27325
14.74	-17.4821		14.74	-8.72249		24.48	1.34415
14.75	27.4794		14.75	-20.7518		24.5	1.5706
14.76	1.60565		14.76	-3.9846		24.52	1.95448
14.77	-16.77		14.77	-30.421		24.54	2.35933
14.78	7.35248		14.78	-25.6609		24.56	2.46502
14.79	-7.69367		14.79	-1.70435		24.58	2.25696
14.8	-6.90845		14.8	23.4487		24.6	2.08875
14.81	-19.4585		14.81	-19.8018		24.62	2.15801
14.82	-31.1773		14.82	0.5442		24.64	2.47943
14.83	-25.398		14.83	-0.71328		24.66	2.94491
14.84	-10.4541		14.84	8.82574		24.68	3.47881
14.85	-7.17892		14.85	-21.2387		24.7	4.08606
14.86	-1.40575		14.86	-5.70662		24.72	4.43569
14.87	-13.968		14.87	-15.378		24.74	4.08624
14.88	13.4678		14.88	-39.4528		24.76	3.36463
14.89	-5.76519		14.89	9.66896		24.78	2.83018
14.9	4.16644		14.9	-6.0127		24.8	2.65664
14.91	-9.23734		14.91	-32.4978		24.82	2.84579
14.92	-30.1432		14.92	4.61381		24.84	3.38775
14.93	-1.88447		14.93	-12.278		24.86	4.31024
14.94	-3.62782		14.94	-17.1731		24.88	5.41742
14.95	-10.3733		14.95	-4.07158		24.9	6.59915
14.96	-17.1208		14.96	-10.1733		24.92	7.02829
14.97	-16.3704		14.97	-41.4784		24.94	6.15299
14.98	-10.6221		14.98	-6.78665		24.96	4.90791
14.99	-6.54263		14.99	6.30184		24.98	4.0468
15	-26.6319		15	-15.4129		25	3.60105
15.01	-14.2232		15.01	-3.53072		25.02	3.37887
15.02	-11.8166		15.02	-10.8517		25.04	3.35916
15.03	2.25463		15.03	-18.1758		25.06	3.42075
15.04	-7.8429		15.04	-8.70302		25.08	3.47438
15.05	-27.9425		15.05	-24.4333		25.1	3.59626
15.06	-31.3774		15.06	-8.96649		25.12	3.95021
15.07	-15.6478		15.07	-34.3027		25.14	4.66255
15.08	-20.7534		15.08	19.5582		25.16	5.92135
15.09	-0.86108		15.09	-29.7839		25.18	8.0896
15.1	-19.3041		15.1	-16.7288		25.2	11.7821
15.11	-12.749		15.11	-3.67651		25.22	17.7315
15.12	-21.1959		15.12	14.173		25.24	26.0296
15.13	-17.1447		15.13	2.01979		25.26	33.7615
15.14	-13.0954		15.14	-2.93611		25.28	34.099
15.15	-15.7146		15.15	28.1053		25.3	26.6614
15.16	-9.16899		15.16	9.94419		25.32	18.2675
15.17	-5.1252		15.17	-1.01952		25.34	12.1439
15.18	0.58348		15.18	13.2142		25.36	8.30874
15.19	-10.3763		15.19	-9.75448		25.38	6.04974
15.2	-17.1711		15.2	10.4743		25.4	4.76197
15.21	-20.6342		15.21	7.90077		25.42	3.94045
15.22	-9.93234		15.22	-1.87519		25.44	3.41058
15.23	11.6012		15.23	-23.6535		25.46	3.06406
15.24	-6.86677		15.24	33.7659		25.48	2.85206
15.25	-8.66966		15.25	-14.4169		25.5	2.75044
15.26	-28.8074		15.26	-21.802		25.52	2.75234
15.27	-16.4466		15.27	32.0107		25.54	2.86168
15.28	-5.75394		15.28	19.8213		25.56	3.08913
15.29	0.77068		15.29	-3.17022		25.58	3.4312
15.3	28.1273		15.3	-8.16383		25.6	3.83205
15.31	12.1492		15.31	2.44051		25.62	4.25956
15.32	-2.16344		15.32	-14.5572		25.64	4.86374
15.33	26.856		15.33	-30.3568		25.66	5.88392
15.34	11.7076		15.34	-1.75838		25.68	7.63989
15.35	-13.442		15.35	-18.7619		25.7	10.6751
15.36	-5.25942		15.36	-5.76721		25.72	15.7599
15.37	-7.0779		15.37	10.8256		25.74	23.5072
15.38	-13.8974		15.38	-12.1833		25.76	32.8725
15.39	-11.5513		15.39	11.606		25.78	38.1591
15.4	-14.2062		15.4	-18.6064		25.8	33.8218
15.41	-18.5287		15.41	-15.2204		25.82	24.8024
15.42	-16.1855		15.42	-5.83601		25.84	16.9806
15.43	-17.1764		15.43	-15.6532		25.86	11.6492
15.44	-9.83484		15.44	-31.4719		25.88	8.3597
15.45	-4.99404		15.45	-13.6921		25.9	6.3809
15.46	-0.9873		15.46	-1.91374		25.92	5.17954
15.47	4.68543		15.47	19.4633		25.94	4.438
15.48	8.69086		15.48	19.2389		25.96	3.9774
15.49	-10.6376		15.49	11.8134		25.98	3.70238
15.5	-1.63334		15.5	22.3865		26	3.56933
15.51	-16.7962		15.51	-33.0414		26.02	3.54521
15.52	-20.2928		15.52	-27.2706		26.04	3.61158
15.53	-13.7899		15.53	-1.10079		26.06	3.77422
15.54	-16.4539		15.54	-2.53205		26.08	4.04432
15.55	-5.78493		15.55	12.8357		26.1	4.43583
15.56	-6.78285		15.56	-8.99749		26.12	4.99844
15.57	-13.6143		15.57	-18.8316		26.14	5.82281
15.58	-12.9459		15.58	-10.6665		26.16	7.04255
15.59	-13.1108		15.59	-13.3022		26.18	8.89061
15.6	8.39082		15.6	3.26138		26.2	11.7765
15.61	1.5592		15.61	-10.1757		26.22	16.4277
15.62	-0.27232		15.62	-35.6135		26.24	23.9904
15.63	13.7296		15.63	22.9482		26.26	35.5374
15.64	-2.26817		15.64	-1.29064		26.28	50.2082
15.65	-10.7657		15.65	-14.7299		26.3	60.5256
15.66	-1.76293		15.66	-1.76962		26.32	56.134
15.67	-4.42642		15.67	7.59035		26.34	42.3741
15.68	-12.0895		15.68	0.15003		26.36	29.9084
15.69	33.5813		15.69	10.7095		26.38	21.7981
15.7	-11.5807		15.7	20.0688		26.4	17.6032
15.71	17.4246		15.71	13.8279		26.42	16.6261
15.72	-10.236		15.72	3.98702		26.44	18.6029
15.73	-12.0626		15.73	18.1461		26.46	23.6185
15.74	-8.05514		15.74	14.3053		26.48	31.1104
15.75	10.1199		15.75	-12.3355		26.5	37.1365
15.76	-3.37085		15.76	-11.3761		26.52	35.211
15.77	8.13939		15.77	37.5834		26.54	27.1172
15.78	-1.18269		15.78	-5.85675		26.56	19.2595
15.79	25.3297		15.79	10.7034		26.58	13.8633
15.8	20.1765		15.8	23.6638		26.6	10.6537
15.81	7.52446		15.81	13.8246		26.62	8.8386
15.82	4.04038		15.82	-8.0141		26.64	7.7562
15.83	28.8909		15.83	-17.8524		26.66	7.16047
15.84	3.74284		15.84	11.9099		26.68	7.04387
15.85	11.0961		15.85	15.2728		26.7	7.45068
15.86	11.7842		15.86	17.4362		26.72	8.5341
15.87	30.8071		15.87	34.0003		26.74	10.6598
15.88	57.3316		15.88	-13.0349		26.76	14.4511
15.89	33.0243		15.89	19.1306		26.78	20.849
15.9	43.7186		15.9	21.2969		26.8	30.5314
15.91	52.748		15.91	-2.93598		26.82	42.1375
15.92	58.4457		15.92	-5.56802		26.84	48.3028
15.93	29.1451		15.93	8.60083		26.86	42.1337
15.94	57.3463		15.94	9.57059		26.88	30.2057
15.95	38.8827		15.95	-12.2587		26.9	20.1076
15.96	41.2542		15.96	9.11301		26.92	13.389
15.97	32.7942		15.97	16.0857		26.94	9.31729
15.98	32.6693		15.98	31.4595		26.96	6.90881
15.99	34.2131		15.99	21.6344		26.98	5.4395
16	70.7587		16	11.8104		27	4.50014
16.01	47.3062		16.01	12.7876		27.02	3.89836
16.02	33.0223		16.02	34.1659		27.04	3.54942
16.03	62.0737		16.03	25.5454		27.06	3.40991
16.04	28.627		16.04	46.9262		27.08	3.42897
16.05	12.6822		16.05	16.7082		27.1	3.48481
16.06	42.5726		16.06	36.8914		27.12	3.48557
16.07	14.9649		16.07	28.276		27.14	3.47297
16.08	9.02586		16.08	11.2618		27.16	3.47641
16.09	11.422		16.09	21.8489		27.18	3.56288
16.1	9.65338		16.1	-9.56274		27.2	3.78971
16.11	21.22		16.11	-0.17306		27.22	3.8722
16.12	12.7884		16.12	2.01793		27.24	3.45636
16.13	36.8587		16.13	46.2102		27.26	2.87765
16.14	17.5975		16.14	29.2038		27.28	2.40616
16.15	12.5048		16.15	21.7987		27.3	2.09954
16.16	24.0806		16.16	50.3949		27.32	1.93965
16.17	22.3248		16.17	-31.4076		27.34	1.95065
16.18	2.2374		16.18	-7.60875		27.36	2.15128
16.19	14.6517		16.19	19.7913		27.38	2.51429
16.2	12.0678		16.2	43.5927		27.4	2.97306
16.21	15.3188		16.21	4.99531		27.42	3.55504
16.22	-15.5951		16.22	28.7992		27.44	4.15022
16.23	20.9925		16.23	-0.19571		27.46	4.15935
16.24	31.7484		16.24	-0.38938		27.48	3.4059
16.25	8.33917		16.25	5.41816		27.5	2.51901
16.26	-9.2352		16.26	5.22688		27.52	1.86043
16.27	9.02524		16.27	-27.3632		27.54	1.44424
16.28	12.2871		16.28	3.64783		27.56	1.20205
16.29	-9.44957		16.29	-12.14		27.58	1.06841
16.3	3.8151		16.3	26.0733		27.6	1.00122
16.31	-9.58554		16.31	0.68776		27.62	0.97961
16.32	0.34845		16.32	-7.89672		27.64	0.99669
16.33	-13.883		16.33	0.31988		27.66	1.05458
16.34	-22.2798		16.34	-41.8625		27.68	1.16355
16.35	2.6579		16.35	-30.0438		27.7	1.35033
16.36	-12.4032		16.36	-18.224		27.72	1.67241
16.37	-16.6299		16.37	29.5967		27.74	2.2327
16.38	2.47789		16.38	7.81851		27.76	3.17076
16.39	-4.24659		16.39	18.4413		27.78	4.53372
16.4	8.19666		16.4	35.0651		27.8	6.22086
16.41	-22.6924		16.41	10.8899		27.82	7.12535
16.42	-9.41382		16.42	-10.8844		27.84	6.34246
16.43	-11.9676		16.43	12.9423		27.86	4.86064
16.44	-13.6871		16.44	34.3699		27.88	3.77109
16.45	-7.07235		16.45	-31.8015		27.9	3.32632
16.46	11.2099		16.46	-25.9721		27.92	3.41271
16.47	-10.5069		16.47	2.65825		27.94	3.64569
16.48	-17.2229		16.48	1.28945		27.96	3.47289
16.49	10.2287		16.49	-9.67851		27.98	2.90684
16.5	-16.4857		16.5	-7.44563		28	2.37129
16.51	-18.1993		16.51	4.38808		28.02	1.89827
16.52	-16.5788		16.52	-18.5774		28.04	1.50544
16.53	3.37578		16.53	-29.5421		28.06	1.19592
16.54	9.16441		16.54	-15.306		28.08	0.96232
16.55	-15.0463		16.55	-10.6692		28.1	0.81326
16.56	-17.5896		16.56	-4.83154		28.12	0.74401
16.57	-16.7989		16.57	-40.9931		28.14	0.74713
16.58	-11.0075		16.58	30.846		28.16	0.81353
16.59	11.4511		16.59	-8.91414		28.18	0.91684
16.6	-5.25627		16.6	2.92649		28.2	1.01099
16.61	-6.96304		16.61	-36.8321		28.22	1.00864
16.62	10.4975		16.62	-28.59		28.24	0.86014
16.63	8.79187		16.63	3.65281		28.26	0.6746
16.64	-5.41314		16.64	-14.5036		28.28	0.53315
16.65	-4.61758		16.65	6.94071		28.3	0.40035
16.66	-4.65481		16.66	16.3858		28.32	0.35455
16.67	-18.8582		16.67	-6.56843		28.34	0.33905
16.68	-22.2277		16.68	1.67812		28.36	0.34185
16.69	-13.0967		16.69	-8.07459		28.38	0.35126
16.7	-19.7985		16.7	-8.22654		28.4	0.35942
16.71	11.0002		16.71	18.0222		28.42	0.35823
16.72	-8.20068		16.72	-15.7282		28.44	0.35125
16.73	0.9323		16.73	-18.2779		28.46	0.35721
16.74	-32.4342		16.74	-5.22685		28.48	0.37991
16.75	-30.8003		16.75	-10.175		28.5	0.40552
16.76	-9.99926		16.76	-17.5224		28.52	0.42298
16.77	-18.3644		16.77	-20.0691		28.54	0.42395
16.78	13.2709		16.78	6.18505		28.56	0.40761
16.79	5.7401		16.79	-10.76		28.58	0.3991
16.8	5.70972		16.8	-14.5043		28.6	0.41235
16.81	-14.3202		16.81	11.7522		28.62	0.45288
16.82	-10.1829		16.82	-18.3904		28.64	0.52639
16.83	-26.0452		16.83	17.4678		28.66	0.63997
16.84	28.093		16.84	-23.4732		28.68	0.80468
16.85	22.2318		16.85	-4.41332		28.7	1.04311
16.86	-13.629		16.86	9.84743		28.72	1.39064
16.87	9.67733		16.87	7.30906		28.74	1.85086
16.88	3.81754		16.88	17.9716		28.76	2.44591
16.89	-12.0418		16.89	-7.36498		28.78	3.24932
16.9	12.9328		16.9	10.4994		28.8	4.04615
16.91	-20.4255		16.91	-14.8354		28.82	4.13074
16.92	-10.45		16.92	-10.1692		28.84	3.37736
16.93	-5.4739		16.93	7.69798		28.86	2.50819
16.94	-10.4973		16.94	-0.83392		28.88	1.93295
16.95	-5.52025		16.95	14.6352		28.9	1.69323
16.96	6.12402		16.96	-14.2948		28.92	1.74321
16.97	-1.39785		16.97	7.17626		28.94	2.02335
16.98	-0.58585		16.98	3.4483		28.96	2.36273
16.99	6.89335		16.99	-24.2786		28.98	2.37348
17	-1.46023		17	-29.2046		29	1.96614
17.01	-24.8133		17.01	-16.1294		29.02	1.49275
17.02	-33.1657		17.02	-4.25327		29.04	1.15111
17.03	0.98234		17.03	-13.976		29.06	0.9449
17.04	-14.869		17.04	6.30229		29.08	0.83556
17.05	-10.7198		17.05	-5.81829		29.1	0.79712
17.06	-8.23659		17.06	-11.9377		29.12	0.81522
17.07	-9.08614		17.07	21.544		29.14	0.88658
17.08	-19.9351		17.08	-8.57319		29.16	1.0214
17.09	2.54999		17.09	-7.48915		29.18	1.24667
17.1	5.86902		17.1	-8.80392		29.2	1.61686
17.11	0.8554		17.11	1.88254		29.22	2.21701
17.12	-24.1575		17.12	-45.0298		29.24	3.1175
17.13	-9.16975		17.13	-23.5408		29.26	4.2429
17.14	3.31875		17.14	-32.0506		29.28	5.19543
17.15	-3.35867		17.15	-8.15903		29.3	5.5923
17.16	-1.70199		17.16	0.13386		29.32	5.8038
17.17	-7.54453		17.17	15.6281		29.34	6.25896
17.18	-10.0529		17.18	-6.0762		29.36	6.88744
17.19	-14.2272		17.19	5.82091		29.38	7.07085
17.2	-1.7339		17.2	18.9195		29.4	6.11009
17.21	-5.90643		17.21	-11.1805		29.42	4.51721
17.22	-19.2447		17.22	11.5211		29.44	3.1836
17.23	-11.7488		17.23	-10.1757		29.46	2.33087
17.24	4.08143		17.24	-16.271		29.48	1.85226
17.25	23.246		17.25	-29.5647		29.5	1.57759
17.26	-5.92187		17.26	-5.65673		29.52	1.42047
17.27	-23.422		17.27	-29.7471		29.54	1.37884
17.28	-2.58777		17.28	0.16424		29.56	1.40366
17.29	-14.2524		17.29	-23.9227		29.58	1.38745
17.3	-10.916		17.3	8.39218		29.6	1.34241
17.31	37.4215		17.31	-6.09115		29.62	1.37463
17.32	-7.57315		17.32	-24.1726		29.64	1.47051
17.33	-16.7333		17.33	-8.65218		29.66	1.50126
17.34	12.4411		17.34	-11.1298		29.68	1.42808
17.35	-2.54988		17.35	-6.40547		29.7	1.27945
17.36	8.2937		17.36	-13.6791		29.72	1.10946
17.37	28.3052		17.37	-11.3507		29.74	1.01253
17.38	0.8181		17.38	12.5799		29.76	1.00386
17.39	4.16563		17.39	-33.0874		29.78	1.01398
17.4	0.84787		17.4	-17.5525		29.8	0.97912
17.41	-11.6352		17.41	7.58465		29.82	0.92148
17.42	2.54986		17.42	14.7241		29.84	0.89403
17.43	6.73633		17.43	23.0659		29.86	0.88104
17.44	0.92426		17.44	-23.7899		29.88	0.827
17.45	0.94701		17.45	8.55681		29.9	0.75487
17.46	-21.5287		17.46	-14.294		29.92	0.72339
17.47	17.6637		17.47	9.65767		29.94	0.755
17.48	16.0244		17.48	-15.588		29.96	0.84507
17.49	4.38666		17.49	-6.03111		29.98	0.95087
17.5	-6.41614		17.5	19.1285		30	1.0226
17.51	7.78267		17.51	-4.90914		30.02	1.10413
17.52	24.4831		17.52	13.056		30.04	1.28998
17.53	-20.4814		17.53	-12.176		30.06	1.64825
17.54	25.3891		17.54	27.3948		30.08	2.21066
17.55	7.09462		17.55	11.7686		30.1	2.89776
17.56	-5.3648		17.56	-11.0546		30.12	3.51871
17.57	-4.48913		17.57	3.32516		30.14	4.2054
17.58	-16.945		17.58	20.108		30.16	5.25549
17.59	17.2675		17.59	34.494		30.18	6.27071
17.6	-0.18482		17.6	33.2831		30.2	6.09838
17.61	14.8647		17.61	-11.1246		30.22	4.74055
17.62	2.41601		17.62	34.4709		30.24	3.32346
17.63	15.8025		17.63	26.0697		30.26	2.34519
17.64	4.19094		17.64	40.4719		30.28	1.7967
17.65	3.41456		17.65	3.2773		30.3	1.56635
17.66	15.9734		17.66	-8.71389		30.32	1.51604
17.67	29.3675		17.67	29.6983		30.34	1.54771
17.68	6.09692		17.68	6.91392		30.36	1.63991
17.69	39.4949		17.69	8.13298		30.38	1.72716
17.7	15.3948		17.7	35.7555		30.4	1.6859
17.71	16.2967		17.71	21.3815		30.42	1.45693
17.72	24.7006		17.72	61.011		30.44	1.19005
17.73	3.10644		17.73	52.6441		30.46	1.01964
17.74	4.01424		17.74	37.0807		30.48	0.91982
17.75	19.924		17.75	61.1208		30.5	0.80056
17.76	16.669		17.76	44.3645		30.52	0.66077
17.77	23.4161		17.77	39.6118		30.54	0.55385
17.78	13.4984		17.78	32.4625		30.56	0.49591
17.79	40.2493		17.79	64.9168		30.58	0.48257
17.8	77.8355		17.8	36.1746		30.6	0.51232
17.81	48.7569		17.81	89.0359		30.62	0.57651
17.82	44.6803		17.82	45.9007		30.64	0.65121
17.83	74.7723		17.83	71.1689		30.66	0.68697
17.84	68.1994		17.84	94.0405		30.68	0.66125
17.85	68.2951		17.85	96.5155		30.7	0.63421
17.86	84.226		17.86	88.1939		30.72	0.63991
17.87	88.492		17.87	127.876		30.74	0.69891
17.88	77.7598		17.88	161.56		30.76	0.79849
17.89	72.8627		17.89	160.449		30.78	0.88968
17.9	117.134		17.9	117.34		30.8	0.91971
17.91	124.74		17.91	117.434		30.82	0.88353
17.92	129.848		17.92	154.732		30.84	0.82882
17.93	147.458		17.93	162.033		30.86	0.82436
17.94	155.07		17.94	178.936		30.88	0.90793
17.95	128.516		17.95	189.843		30.9	1.04482
17.96	152.797		17.96	177.953		30.92	1.11622
17.97	135.414		17.97	180.465		30.94	1.00861
17.98	113.865		17.98	184.181		30.96	0.82734
17.99	121.484		17.99	190.299		30.98	0.70953
18	143.272		18	156.82		31	0.66536
18.01	141.728		18.01	119.744		31.02	0.68363
18.02	66.0186		18.02	133.071		31.04	0.71918
18.03	93.6441		18.03	110.401		31.06	0.70098
18.04	64.6043		18.04	93.7328		31.08	0.65167
18.05	59.7327		18.05	92.6675		31.1	0.65259
18.06	63.1958		18.06	83.2049		31.12	0.74576
18.07	51.6602		18.07	49.7448		31.14	0.93242
18.08	35.1261		18.08	24.6873		31.16	1.14151
18.09	11.0932		18.09	46.4322		31.18	1.18921
18.1	21.2284		18.1	21.3795		31.2	1.02108
18.11	32.1981		18.11	33.5292		31.22	0.81689
18.12	24.0025		18.12	34.8812		31.24	0.6898
18.13	30.808		18.13	25.4354		31.26	0.6546
18.14	34.2814		18.14	20.7919		31.28	0.69858
18.15	17.7558		18.15	6.55035		31.3	0.83837
18.16	30.3981		18.16	23.5109		31.32	1.09289
18.17	21.3747		18.17	38.0734		31.34	1.4138
18.18	-5.98109		18.18	27.4377		31.36	1.58075
18.19	14.1641		18.19	0.00391		31.38	1.41026
18.2	-4.85654		18.2	-5.82819		31.4	1.10469
18.21	4.45699		18.21	18.3413		31.42	0.8737
18.22	-1.22871		18.22	10.1125		31.44	0.74847
18.23	3.91964		18.23	-7.71494		31.46	0.67953
18.24	-4.26468		18.24	26.0591		31.48	0.62619
18.25	17.5516		18.25	-7.36562		31.5	0.60442
18.26	-5.63155		18.26	-22.7891		31.52	0.62486
18.27	-31.3142		18.27	-9.41137		31.54	0.66537
18.28	16.3369		18.28	5.1674		31.56	0.72679
18.29	2.32177		18.29	-23.4528		31.58	0.85977
18.3	-24.193		18.3	1.92782		31.6	1.10276
18.31	25.9591		18.31	3.30932		31.62	1.45598
18.32	-12.2218		18.32	-10.9084		31.64	1.77929
18.33	-17.9026		18.33	-10.7255		31.66	1.77021
18.34	4.75011		18.34	1.45797		31.68	1.41808
18.35	8.23623		18.35	-25.958		31.7	1.0272
18.36	-5.77762		18.36	11.4265		31.72	0.74268
18.37	-0.62482		18.37	-30.3887		31.74	0.57083
18.38	1.19458		18.38	10.5964		31.76	0.48165
18.39	-4.48615		18.39	10.7817		31.78	0.45116
18.4	-11.8337		18.4	-8.23286		31.8	0.45723
18.41	-0.84818		18.41	26.7527		31.82	0.49185
18.42	-8.19624		18.42	-5.46182		31.84	0.54117
18.43	-12.2113		18.43	-6.4764		31.86	0.57711
18.44	-18.7267		18.44	-14.6911		31.88	0.58514
18.45	3.09077		18.45	-26.5061		31.9	0.58514
18.46	-37.5922		18.46	-14.3214		31.92	0.60942
18.47	-18.2757		18.47	-51.3371		31.94	0.67886
18.48	-3.95972		18.48	-12.7532		31.96	0.80767
18.49	-7.97768		18.49	-4.16984		31.98	0.9905
18.5	3.00372		18.5	-24.3871		32	1.19521
18.51	25.6511		18.51	-32.6049		32.02	1.38624
18.52	-10.8688		18.52	-18.0235		32.04	1.53329
18.53	-33.2229		18.53	-21.4429		32.06	1.71514
18.54	2.75558		18.54	-12.863		32.08	2.09168
18.55	-12.9334		18.55	-5.48407		32.1	2.76286
18.56	-4.45665		18.56	-22.106		32.12	3.64451
18.57	-0.14743		18.57	-13.529		32.14	4.22421
18.58	-0.83916		18.58	-7.35295		32.16	4.03075
18.59	-5.69852		18.59	-14.378		32.18	3.53092
18.6	4.4411		18.6	18.1958		32.2	3.23048
18.61	-1.25367		18.61	-24.8315		32.22	3.27467
18.62	-19.4495		18.62	-21.0601		32.24	3.64332
18.63	-5.14647		18.63	-38.8899		32.26	4.0919
18.64	-2.51125		18.64	-1.52101		32.28	4.16274
18.65	-24.8772		18.65	-32.5535		32.3	3.77597
18.66	-18.9111		18.66	-4.78734		32.32	3.36936
18.67	-2.11284		18.67	-29.8226		32.34	3.31146
18.68	12.1841		18.68	-15.2593		32.36	3.81764
18.69	-26.0202		18.69	-10.2976		32.38	4.97342
18.7	-4.22592		18.7	-5.33731		32.4	6.53689
18.71	0.06703		18.71	-17.1786		32.42	7.41896
18.72	-14.8081		18.72	-14.6215		32.44	6.56924
18.73	-3.01793		18.73	-9.66595		32.46	4.89433
18.74	-11.2292		18.74	-26.3121		32.48	3.48339
18.75	-27.7753		18.75	17.0402		32.5	2.5226
18.76	-20.9896		18.76	-4.40929		32.52	1.90336
18.77	3.29468		18.77	17.3396		32.54	1.54091
18.78	5.91072		18.78	-10.1133		32.56	1.36315
18.79	31.8586		18.79	16.432		32.58	1.32804
18.8	1.13815		18.8	-1.4244		32.6	1.44171
18.81	-2.08384		18.81	5.91737		32.62	1.75465
18.82	-5.30744		18.82	-19.1427		32.64	2.33951
18.83	-19.366		18.83	-13.0046		32.66	3.22989
18.84	-9.25959		18.84	-4.46843		32.68	4.21973
18.85	-14.1548		18.85	-6.73414		32.7	4.62125
18.86	-9.88511		18.86	-7.80179		32.72	4.00688
18.87	-28.1171		18.87	5.52861		32.74	3.00521
18.88	-26.3508		18.88	10.457		32.76	2.14865
18.89	-2.91963		18.89	16.5835		32.78	1.52824
18.9	-16.9902		18.9	-16.8921		32.8	1.11603
18.91	25.6041		18.91	-11.9698		32.82	0.85669
18.92	-1.80331		18.92	-11.8495		32.84	0.69752
18.93	-16.7126		18.93	-15.3313		32.86	0.59854
18.94	-1.62359		18.94	25.5848		32.88	0.53774
18.95	1.79689		18.95	-1.90123		32.9	0.50417
18.96	15.2155		18.96	-7.78943		32.92	0.49303
18.97	-4.70097		18.97	1.9202		32.94	0.504
18.98	7.88066		18.98	24.8276		32.96	0.54159
18.99	-18.7062		18.99	-3.86715		32.98	0.61789
19	20.5384		19	11.8358		33	0.73901
19.01	-21.8856		19.01	-24.0634		33.02	0.87482
19.02	15.6885		19.02	-17.965		33.04	0.93326
19.03	-20.9059		19.03	7.33109		33.06	0.87811
19.04	-12.5022		19.04	-16.5751		33.08	0.80159
19.05	17.5662		19.05	-36.8837		33.1	0.77728
19.06	-2.36737		19.06	12.4054		33.12	0.82844
19.07	-7.30284		19.07	-6.70795		33.14	0.97876
19.08	-23.9069		19.08	-6.62367		33.16	1.25914
19.09	-18.013		19.09	7.85819		33.18	1.7417
19.1	3.71233		19.1	-4.06239		33.2	2.49466
19.11	-10.3977		19.11	-11.1854		33.22	3.50027
19.12	-10.343		19.12	-7.51091		33.24	4.44765
19.13	-9.45691		19.13	-13.4389		33.26	4.68677
19.14	-11.9062		19.14	2.23064		33.28	4.25029
19.15	-3.52411		19.15	-7.30233		33.3	3.735
19.16	-10.144		19.16	-40.8378		33.32	3.21235
19.17	-4.26593		19.17	-11.9759		33.34	2.70806
19.18	-20.0565		19.18	-9.51643		33.36	2.378
19.19	-7.5157		19.19	-7.05955		33.38	2.25286
19.2	5.85643		19.2	-5.80523		33.4	2.30184
19.21	-7.44009		19.21	7.44654		33.42	2.50459
19.22	-21.5719		19.22	-26.1043		33.44	2.77485
19.23	-24.8724		19.23	11.1424		33.46	2.81177
19.24	1.82517		19.24	-23.6136		33.48	2.45591
19.25	3.52076		19.25	46.0279		33.5	1.97653
19.26	11.0477		19.26	-10.3331		33.52	1.63606
19.27	-12.2606		19.27	6.50318		33.54	1.52195
19.28	5.26252		19.28	1.73692		33.56	1.6249
19.29	6.95034		19.29	-11.4319		33.58	1.87229
19.3	-0.53043		19.3	29.3966		33.6	2.06593
19.31	-0.51312		19.31	3.02255		33.62	2.05491
19.32	-8.83105		19.32	12.6459		33.64	1.82833
19.33	-11.3176		19.33	-13.7334		33.66	1.4977
19.34	6.19404		19.34	-16.1153		33.68	1.22246
19.35	1.20375		19.35	-4.09989		33.7	1.02048
19.36	-20.4551		19.36	-5.28709		33.72	0.87054
19.37	14.5509		19.37	6.72306		33.74	0.78645
19.38	15.3883		19.38	-12.4695		33.76	0.7793
19.39	-2.10946		19.39	-5.26461		33.78	0.85273
19.4	-15.4424		19.4	11.5375		33.8	1.00153
19.41	-16.2772		19.41	-16.063		33.82	1.19778
19.42	3.71955		19.42	-7.66613		33.84	1.34653
19.43	-2.95221		19.43	19.928		33.86	1.40131
19.44	-20.4591		19.44	-22.0805		33.88	1.40211
19.45	-2.13449		19.45	-12.4918		33.9	1.45647
19.46	1.18835		19.46	-4.10567		33.92	1.57744
19.47	17.8427		19.47	-16.1223		33.94	1.67806
19.48	10.3287		19.48	-12.5416		33.96	1.59925
19.49	-23.0204		19.49	-8.96358		33.98	1.31284
19.5	-18.8713		19.5	16.2117		34	1.02351
19.51	-1.39052		19.51	-3.01564		34.02	0.8457
19.52	-16.4115		19.52	-6.6457		34.04	0.78555
19.53	-21.4342		19.53	22.1215		34.06	0.82359
19.54	4.3748		19.54	1.68612		34.08	0.95255
19.55	-24.8179		19.55	-12.752		34.1	1.15043
19.56	10.1544		19.56	-13.9928		34.12	1.34434
19.57	-7.3749		19.57	-39.2363		34.14	1.43838
19.58	-18.2392		19.58	8.71756		34.16	1.39678
19.59	7.56165		19.59	-16.5313		34.18	1.20107
19.6	-23.3058		19.6	-5.78279		34.2	0.95127
19.61	-8.34142		19.61	-1.03697		34.22	0.76368
19.62	-3.3786		19.62	-3.4938		34.24	0.64348
19.63	4.91605		19.63	-27.5533		34.26	0.56628
19.64	6.54256		19.64	-16.8154		34.28	0.52199
19.65	18.1676		19.65	-15.6801		34.3	0.51004
19.66	-11.8754		19.66	-43.3475		34.32	0.51998
19.67	-2.75324		19.67	-9.81747		34.34	0.54766
19.68	8.86756		19.68	-42.29		34.36	0.60013
19.69	8.82034		19.69	24.8349		34.38	0.66838
19.7	-1.22823		19.7	-5.2428		34.4	0.74176
19.71	-14.6115		19.71	10.277		34.42	0.84843
19.72	-1.32934		19.72	-5.40566		34.44	1.02159
19.73	-5.54849		19.73	14.9092		34.46	1.25306
19.74	6.06443		19.74	11.2216		34.48	1.50571
19.75	2.67612		19.75	6.33152		34.5	1.82116
19.76	-1.54675		19.76	42.239		34.52	2.37929
19.77	-9.10414		19.77	-21.4558		34.54	3.37165
19.78	-19.1627		19.78	-33.5531		34.56	4.84844
19.79	-5.88907		19.79	-10.8527		34.58	6.35424
19.8	11.5501		19.8	1.04528		34.6	6.65588
19.81	-8.51182		19.81	-15.859		34.62	5.4808
19.82	5.59185		19.82	6.83432		34.64	4.04215
19.83	-6.97218		19.83	1.92539		34.66	2.95279
19.84	2.12942		19.84	61.8142		34.68	2.24215
19.85	12.8967		19.85	25.7007		34.7	1.77219
19.86	-7.17032		19.86	18.3851		34.72	1.44169
19.87	-0.57162		19.87	2.66715		34.74	1.20871
19.88	-3.97385		19.88	-22.653		34.76	1.01459
19.89	7.62303		19.89	6.02471		34.78	0.83362
19.9	-4.11429		19.9	11.9002		34.8	0.70122
19.91	3.31421		19.91	-6.2265		34.82	0.62888
19.92	10.7419		19.92	-9.95536		34.84	0.60958
19.93	7.33544		19.93	12.7136		34.86	0.63526
19.94	5.59488		19.94	16.1805		34.88	0.70295
19.95	22.1869		19.95	-23.5548		34.9	0.78354
19.96	-20.3885		19.96	-22.4923		34.92	0.83612
19.97	8.70212		19.97	14.5682		34.94	0.87038
19.98	17.792		19.98	-16.7735		34.96	0.9036
19.99	12.7146		19.99	-10.9172		34.98	0.91361
20	14.3032		20	2.137		35	0.87094
20.01	10.0578		20.01	12.7891		35.02	0.76852
20.02	5.81186		20.02	-20.9608		35.04	0.64731
20.03	15.7319		20.03	25.6873		35.06	0.56639
20.04	24.8181		20.04	13.5333		35.08	0.5433
20.05	3.90376		20.05	-3.42262		35.1	0.56363
20.06	2.98882		20.06	-14.3806		35.12	0.60019
20.07	2.90667		20.07	-40.9405		35.14	0.65162
20.08	-13.8427		20.08	10.4976		35.16	0.75966
20.09	1.07412		20.09	-2.86623		35.18	0.96414
20.1	14.3237		20.1	23.368		35.2	1.26011
20.11	17.5729		20.11	-21.1997		35.22	1.55795
20.12	1.65482		20.12	-6.96926		35.24	1.75476
20.13	-15.9304		20.13	6.05927		35.26	1.75193
20.14	1.48397		20.14	-15.7141		35.28	1.49448
20.15	0.56451		20.15	3.31076		35.3	1.1824
20.16	27.1446		20.16	12.7338		35.32	0.96889
20.17	-9.60911		20.17	-17.4451		35.34	0.84421
20.18	11.1368		20.18	-8.02569		35.36	0.76058
20.19	6.88219		20.19	18.1919		35.38	0.71869
20.2	0.96053		20.2	-46.7922		35.4	0.74044
20.21	8.37179		20.21	-18.1781		35.42	0.83681
20.22	-16.7174		20.22	-1.56575		35.44	1.01524
20.23	-16.8069		20.23	5.44494		35.46	1.29248
20.24	-1.8969		20.24	-15.146		35.48	1.7046
20.25	1.34607		20.25	26.6613		35.5	2.29349
20.26	9.58866		20.26	-4.73292		35.52	2.99028
20.27	-9.66913		20.27	-2.52877		35.54	3.39729
20.28	-3.92729		20.28	-13.5262		35.56	3.2142
20.29	10.9809		20.29	-6.52517		35.58	2.7345
20.3	-9.11135		20.3	25.6743		35.6	2.35089
20.31	-8.37057		20.31	-6.9277		35.62	2.19374
20.32	-12.6301		20.32	15.6688		35.64	2.10634
20.33	-8.55667		20.33	-9.73615		35.66	1.98598
20.34	1.3498		20.34	11.6575		35.68	1.9034
20.35	-10.4107		20.35	-6.55035		35.7	1.77775
20.36	-14.6715		20.36	0.44045		35.72	1.51531
20.37	-10.5992		20.37	9.82988		35.74	1.23523
20.38	6.80609		20.38	38.418		35.76	1.05615
20.39	-4.12217		20.39	13.0047		35.78	1.00085
20.4	-6.71733		20.4	-19.6098		35.8	1.04851
20.41	1.52061		20.41	4.17431		35.82	1.14982
20.42	15.5917		20.42	7.55718		35.84	1.22319
20.43	-9.5041		20.43	34.9388		35.86	1.2051
20.44	11.2333		20.44	5.91916		35.88	1.17346
20.45	-1.36287		20.45	20.0983		35.9	1.19846
20.46	-10.6258		20.46	13.8762		35.92	1.25012
20.47	5.1111		20.47	30.453		35.94	1.28835
20.48	-17.4855		20.48	0.22847		35.96	1.37054
20.49	21.5846		20.49	14.4028		35.98	1.58725
20.5	-1.01217		20.5	15.3759		36	2.01994
20.51	10.5577		20.51	-4.05208		36.02	2.78296
20.52	38.7941		20.52	17.3187		36.04	4.0164
20.53	15.3638		20.53	0.28833		36.06	5.79729
20.54	17.7669		20.54	27.6568		36.08	7.77265
20.55	12.6698		20.55	14.2241		36.1	8.59746
20.56	20.0728		20.56	28.3902		36.12	7.50217
20.57	20.809		20.57	10.1551		36.14	5.6313
20.58	22.3786		20.58	7.51887		36.16	3.93328
20.59	23.1148		20.59	-10.7186		36.18	2.7408
20.6	23.0177		20.6	-32.5572		36.2	2.01426
20.61	21.2538		20.61	16.403		36.22	1.57311
20.62	-6.34339		20.62	-17.438		36.24	1.29118
20.63	6.89269		20.63	-3.28018		36.26	1.12129
20.64	33.462		20.64	31.2764		36.28	1.03702
20.65	21.698		20.65	-6.16822		36.3	1.02897
20.66	0.76721		20.66	13.9859		36.32	1.07173
20.67	-8.497		20.67	14.9389		36.34	1.11454
20.68	14.7387		20.68	-2.10939		36.36	1.14786
20.69	-12.8591		20.69	-5.95889		36.38	1.21339
20.7	7.04305		20.7	0.99036		36.4	1.24791
20.71	-8.88832		20.71	-5.26163		36.42	1.16465
20.72	-1.48652		20.72	8.88513		36.44	1.02515
20.73	-14.9182		20.73	15.8306		36.46	0.89648
20.74	-1.68344		20.74	-21.6251		36.48	0.82209
20.75	-3.44886		20.75	2.11781		36.5	0.81374
20.76	-0.21449		20.76	34.2595		36.52	0.82207
20.77	6.353		20.77	26.7999		36.54	0.8236
20.78	-2.07975		20.78	2.53897		36.56	0.8458
20.79	5.32058		20.79	-34.9233		36.58	0.86006
20.8	6.88733		20.8	-25.5868		36.6	0.8211
20.81	-7.37952		20.81	-5.45167		36.62	0.74423
20.82	-2.47999		20.82	3.88211		36.64	0.67305
20.83	10.7526		20.83	-15.5855		36.66	0.65506
20.84	5.65151		20.84	-11.0544		36.68	0.70495
20.85	22.2168		20.85	-6.52467		36.7	0.8036
20.86	-25.3849		20.86	-5.59631		36.72	0.93003
20.87	-4.65367		20.87	-11.8693		36.74	1.09855
20.88	24.4106		20.88	20.2563		36.76	1.30576
20.89	10.9744		20.89	4.38052		36.78	1.53364
20.9	10.8712		20.9	16.1034		36.8	1.64526
20.91	9.10096		20.91	0.22486		36.82	1.50199
20.92	-6.00307		20.92	-33.655		36.84	1.24536
20.93	8.05913		20.93	-7.53635		36.86	0.99907
20.94	12.9542		20.94	22.181		36.88	0.7917
20.95	12.8488		20.95	2.69686		36.9	0.65964
20.96	-3.09046		20.96	-3.58864		36.92	0.60927
20.97	10.9698		20.97	-0.27554		36.94	0.63223
20.98	-12.4705		20.98	11.4361		36.96	0.71272
20.99	-25.0781		20.99	6.34641		36.98	0.80586
21	-5.18617		21	-15.5448		37	0.88221
21.01	-1.12822		21.01	15.3627		37.02	0.94161
21.02	-1.23756		21.02	-18.5313		37.04	0.90621
21.03	-4.68087		21.03	-35.6268		37.06	0.76848
21.04	8.54184		21.04	-33.5237		37.08	0.63058
21.05	6.76387		21.05	-19.422		37.1	0.55502
21.06	-5.84812		21.06	13.8782		37.12	0.55837
21.07	-14.2942		21.07	-27.2229		37.14	0.64791
21.08	-13.5742		21.08	0.07444		37.16	0.83239
21.09	-20.3551		21.09	-24.2296		37.18	1.08212
21.1	-25.47		21.1	-11.3351		37.2	1.25883
21.11	-8.91903		21.11	-14.0419		37.22	1.19395
21.12	-3.20217		21.12	-4.75021		37.24	0.98979
21.13	-24.9861		21.13	20.1401		37.26	0.83835
21.14	-18.4375		21.14	-17.3709		37.28	0.80671
21.15	6.44362		21.15	-18.8833		37.3	0.8966
21.16	2.15726		21.16	8.40297		37.32	1.08223
21.17	0.37009		21.17	3.28788		37.34	1.28547
21.18	21.0821		21.18	1.77146		37.36	1.34866
21.19	11.7933		21.19	17.0537		37.38	1.24395
21.2	-10.8297		21.2	-7.26531		37.4	1.11586
21.21	-20.9536		21.21	-20.7856		37.42	1.0376
21.22	-17.7449		21.22	-21.1073		37.44	1.0167
21.23	-5.37049		21.23	8.56986		37.46	1.00341
21.24	-16.3302		21.24	21.4457		37.48	0.97424
21.25	-4.79088		21.25	1.92034		37.5	0.98792
21.26	-9.91905		21.26	9.99373		37.52	1.06225
21.27	4.95192		21.27	-5.93409		37.54	1.07362
21.28	11.4887		21.28	14.1369		37.56	0.91355
21.29	12.1912		21.29	21.0067		37.58	0.70732
21.3	23.7262		21.3	-17.7248		37.6	0.55192
21.31	-0.57299		21.31	-12.0573		37.62	0.46245
21.32	-3.20642		21.32	6.80892		37.64	0.42916
21.33	-2.50741		21.33	-7.92599		37.66	0.4401
21.34	9.85737		21.34	-22.662		37.68	0.49445
21.35	-22.7787		21.35	22.6008		37.7	0.60845
21.36	0.41755		21.36	-5.33752		37.72	0.81709
21.37	-0.55373		21.37	-26.0769		37.74	1.169
21.38	-12.3592		21.38	8.38256		37.76	1.6906
21.39	30.8343		21.39	-30.359		37.78	2.26651
21.4	19.8603		21.4	11.2983		37.8	2.51396
21.41	13.052		21.41	9.7546		37.82	2.28204
21.42	15.4094		21.42	13.0099		37.84	1.89213
21.43	-8.06747		21.43	15.0641		37.86	1.49225
21.44	3.45473		21.44	14.7173		37.88	1.14156
21.45	-25.024		21.45	-0.03049		37.9	0.89892
21.46	2.32953		21.46	33.2207		37.92	0.74812
21.47	-7.81787		21.47	-7.92901		37.94	0.63511
21.48	14.5337		21.48	-16.6797		37.96	0.53726
21.49	0.21768		21.49	-19.4314		37.98	0.46578
21.5	0.06728		21.5	-0.58405		38	0.41605
21.51	-4.25081		21.51	8.66236		38.02	0.39095
21.52	11.4301		21.52	2.30785		38.04	0.40145
21.53	-7.89006		21.53	-36.4476		38.06	0.44565
21.54	-10.5446		21.54	-23.6039		38.08	0.48289
21.55	-4.86681		21.55	4.83881		38.1	0.46192
21.56	-19.1901		21.56	0.88068		38.12	0.40317
21.57	7.31887		21.57	28.1217		38.14	0.34819
21.58	-22.8399		21.58	3.76184		38.16	0.30766
21.59	-19.6664		21.59	9.40115		38.18	0.28676
21.6	-12.3273		21.6	24.6396		38.2	0.29219
21.61	-30.8226		21.61	30.2773		38.22	0.32402
21.62	-3.48572		21.62	37.1142		38.24	0.36987
21.63	-13.6499		21.63	36.7503		38.26	0.41121
21.64	-1.31511		21.64	-30.8145		38.28	0.45151
21.65	-13.9814		21.65	-11.98		38.3	0.47902
21.66	12.5179		21.66	-17.1463		38.32	0.47027
21.67	-5.15055		21.67	28.0866		38.34	0.4395
21.68	-14.4867		21.68	4.91866		38.36	0.41678
21.69	-4.65724		21.69	-15.85		38.38	0.41487
21.7	-23.9955		21.7	-24.6195		38.4	0.446
21.71	28.3319		21.71	1.41022		38.42	0.51033
21.72	-15.1751		21.72	10.6392		38.44	0.59466
21.73	-20.3498		21.73	-7.73263		38.46	0.68189
21.74	7.80791		21.74	26.6948		38.48	0.7448
21.75	8.46457		21.75	27.5214		38.5	0.77381
21.76	-10.0464		21.76	-2.85268		38.52	0.83469
21.77	-19.3917		21.77	13.5724		38.54	1.0192
21.78	7.09529		21.78	15.5968		38.56	1.38839
21.79	16.9147		21.79	-32.7796		38.58	1.96251
21.8	14.2332		21.8	35.2433		38.6	2.5913
21.81	-22.616		21.81	-14.3347		38.62	2.81619
21.82	-6.96606		21.82	8.08661		38.64	2.46825
21.83	0.34961		21.83	8.90714		38.66	2.00216
21.84	10.1644		21.84	4.92689		38.68	1.67551
21.85	4.14487		21.85	-6.25415		38.7	1.45369
21.86	-4.3755		21.86	-10.236		38.72	1.28222
21.87	-23.7301		21.87	-5.81856		38.74	1.17024
21.88	-8.08556		21.88	12.998		38.76	1.10591
21.89	7.55811		21.89	4.21386		38.78	1.07589
21.9	-4.29907		21.9	48.2289		38.8	1.12268
21.91	-8.65708		21.91	40.6431		38.82	1.27544
21.92	-14.6826		21.92	51.0565		38.84	1.45409
21.93	-15.7089		21.93	-14.1309		38.86	1.4801
21.94	8.26399		21.94	-24.1191		38.88	1.28323
21.95	-5.2639		21.95	6.69179		38.9	1.01065
21.96	0.37412		21.96	1.50183		38.92	0.804
21.97	21.0114		21.97	7.11099		38.94	0.67341
21.98	-13.3521		21.98	6.71926		38.96	0.56536
21.99	-4.38292		21.99	33.9266		38.98	0.46368
22	6.2522		22	41.933		39	0.38815
22.01	-17.28		22.01	6.73851		39.02	0.34614
22.02	16.6871		22.02	-21.257		39.04	0.33269
22.03	-15.1798		22.03	-1.25347		39.06	0.34683
22.04	22.1193		22.04	46.349		39.08	0.39265
22.05	6.91783		22.05	-15.2495		39.1	0.48145
22.06	13.3824		22.06	-3.64912		39.12	0.61517
22.07	-4.32027		22.07	1.95018		39.14	0.75355
22.08	2.97647		22.08	15.9484		39.16	0.81834
22.09	7.77264		22.09	44.3454		39.18	0.77325
22.1	-4.93175		22.1	-28.0587		39.2	0.6789
22.11	20.6967		22.11	7.53596		39.22	0.61643
22.12	-36.1755		22.12	-2.47058		39.24	0.59168
22.13	-2.21478		22.13	-5.27838		39.26	0.58108
22.14	18.4121		22.14	24.3125		39.28	0.59422
22.15	-0.12824		22.15	-22.8979		39.3	0.63174
22.16	-2.00236		22.16	-6.50961		39.32	0.65796
22.17	-6.37695		22.17	19.4773		39.34	0.66846
22.18	7.58134		22.18	-14.5372		39.36	0.70848
22.19	19.8725		22.19	-29.3532		39.38	0.79652
22.2	12.1633		22.2	0.22944		39.4	0.91111
22.21	-6.37973		22.21	-26.5894		39.42	1.0259
22.22	6.74353		22.22	-4.20981		39.44	1.17305
22.23	12.3664		22.23	-2.23172		39.46	1.33096
22.24	27.9888		22.24	-18.2552		39.48	1.40134
22.25	4.44427		22.25	-24.6802		39.5	1.36063
22.26	4.23264		22.26	-7.10685		39.52	1.17378
22.27	17.354		22.27	-19.5351		39.54	0.91097
22.28	27.1416		22.28	-21.165		39.56	0.7008
22.29	52.7622		22.29	8.40353		39.58	0.57517
22.3	44.2158		22.3	-17.2296		39.6	0.51755
22.31	33.169		22.31	-6.86447		39.62	0.50945
22.32	12.9551		22.32	3.49901		39.64	0.54015
22.33	28.5742		22.33	16.2608		39.66	0.60264
22.34	29.1929		22.34	19.4209		39.68	0.70672
22.35	19.8111		22.35	-23.0207		39.7	0.88908
22.36	5.42893		22.36	-15.0641		39.72	1.19056
22.37	15.2129		22.37	1.29078		39.74	1.64411
22.38	28.3298		22.38	8.04391		39.76	2.24363
22.39	11.4461		22.39	-0.80473		39.78	2.77199
22.4	-8.77145		22.4	-1.25515		39.8	2.80774
22.41	8.51043		22.41	16.2926		39.82	2.4216
22.42	12.4584		22.42	1.43862		39.84	2.03126
22.43	5.57237		22.43	-12.2172		39.86	1.85116
22.44	-3.8143		22.44	-4.27489		39.88	1.95369
22.45	12.6317		22.45	-17.9344		39.9	2.32084
22.46	5.74361		22.46	12.8042		39.92	2.82404
22.47	28.8548		22.47	20.741		39.94	3.09239
22.48	22.7985		22.48	-0.12414		39.96	2.77796
22.49	-16.5919		22.49	25.8088		39.98	2.17255
22.5	0.68353		22.5	-5.86009		40	1.62353
22.51	1.29139		22.51	3.26906		40.02	1.20053
22.52	-2.26834		22.52	9.99627		40.04	0.89813
22.53	0.00431		22.53	-2.47848		40.06	0.69565
22.54	9.77597		22.54	12.6448		40.08	0.56996
22.55	14.5466		22.55	18.1661		40.1	0.50528
22.56	10.9828		22.56	0.88537		40.12	0.48293
22.57	-10.9153		22.57	30.4026		40.14	0.49531
22.58	-18.648		22.58	9.51783		40.16	0.53556
22.59	8.61818		22.59	25.831		40.18	0.58952
22.6	-5.78353		22.6	3.742		40.2	0.65176
22.61	1.48018		22.61	-23.1491		40.22	0.73872
22.62	-9.59072		22.62	-56.0423		40.24	0.86379
22.63	-11.4963		22.63	-10.9377		40.26	0.99949
22.64	-1.7365		22.64	36.5647		40.28	1.08868
22.65	30.5219		22.65	15.6648		40.3	1.07623
22.66	11.9455		22.66	-22.0372		40.32	1.00211
22.67	13.3677		22.67	35.0585		40.34	0.96641
22.68	-7.71166		22.68	35.7519		40.36	0.98952
22.69	3.70748		22.69	7.64305		40.38	0.97641
22.7	-0.70829		22.7	16.7318		40.4	0.88891
22.71	-34.2923		22.71	9.01827		40.42	0.80348
22.72	-11.2114		22.72	-2.29769		40.44	0.76374
22.73	4.36793		22.73	-10.0161		40.46	0.73029
22.74	-12.5545		22.74	20.6631		40.48	0.64999
22.75	3.02131		22.75	-0.2602		40.5	0.56717
22.76	1.92868		22.76	2.81398		40.52	0.52024
22.77	23.3342		22.77	-13.3144		40.54	0.49645
22.78	-26.9288		22.78	8.95466		40.56	0.45916
22.79	-43.8603		22.79	-8.37889		40.58	0.41041
22.8	-21.6271		22.8	-14.9151		40.6	0.37866
22.81	-19.3959		22.81	26.546		40.62	0.37898
22.82	-7.99993		22.82	15.2045		40.64	0.41142
22.83	10.0607		22.83	-64.5399		40.66	0.46755
22.84	4.78589		22.84	-44.6869		40.68	0.55382
22.85	-17.9909		22.85	-12.8368		40.7	0.68012
22.86	-17.4365		22.86	-13.3895		40.72	0.84418
22.87	-12.7175		22.87	-39.145		40.74	0.98369
22.88	1.166		22.88	-14.5034		40.76	0.99251
22.89	-9.95262		22.89	-18.6647		40.78	0.89817
22.9	-7.74008		22.9	-21.6289		40.8	0.81973
22.91	-11.3631		22.91	-18.5959		40.82	0.81239
22.92	12.5117		22.92	3.63407		40.84	0.84254
22.93	-27.7823		22.93	-14.9388		40.86	0.85885
22.94	-16.412		22.94	-20.3147		40.88	0.81291
22.95	-6.7106		22.95	1.90651		40.9	0.68385
22.96	-12.0115		22.96	-4.67524		40.92	0.53849
22.97	8.51869		22.97	9.14006		40.94	0.43844
22.98	-19.2868		22.98	22.9524		40.96	0.39982
22.99	-32.9279		22.99	-17.2382		40.98	0.41741
23	-13.238		23	-28.6318		41	0.48527
23.01	8.11617		23.01	-6.42844		41.02	0.59508
23.02	20.3014		23.02	-37.028		41.04	0.6921
23.03	10.8175		23.03	-2.83059		41.06	0.70619
23.04	-2.00202		23.04	-21.4362		41.08	0.67256
23.05	11.8427		23.05	-16.0447		41.1	0.64874
23.06	15.6851		23.06	15.7437		41.12	0.66296
23.07	-19.6416		23.07	9.1292		41.14	0.74984
23.08	15.8626		23.08	-2.28831		41.16	0.90485
23.09	-5.30227		23.09	-22.1088		41.18	1.03949
23.1	1.86374		23.1	-10.7323		41.2	1.03918
23.11	19.0273		23.11	15.0413		41.22	0.95535
23.12	-7.97827		23.12	-15.5882		41.24	0.88643
23.13	6.68034		23.13	7.77944		41.26	0.82948
23.14	11.3364		23.14	33.5441		41.28	0.7526
23.15	-5.67662		23.15	-41.4942		41.3	0.63876
23.16	8.97446		23.16	-18.1355		41.32	0.53191
23.17	-3.87701		23.17	-19.9797		41.34	0.47122
23.18	-20.8977		23.18	3.37314		41.36	0.46098
23.19	-26.2543		23.19	-41.677		41.38	0.4986
23.2	-4.94683		23.2	24.87		41.4	0.58538
23.21	7.19137		23.21	9.81408		41.42	0.73869
23.22	-2.3397		23.22	37.9552		41.44	0.95241
23.23	-21.8734		23.23	-4.7065		41.46	1.15353
23.24	-14.7431		23.24	3.02887		41.48	1.19159
23.25	8.21797		23.25	1.16136		41.5	1.05619
23.26	-0.49032		23.26	8.89098		41.52	0.90518
23.27	0.79873		23.27	-37.3823		41.54	0.82951
23.28	-0.41489		23.28	15.9416		41.56	0.83382
23.29	-24.9645		23.29	26.0626		41.58	0.92219
23.3	-0.35016		23.3	-11.8192		41.6	1.11284
23.31	16.7615		23.31	-11.3039		41.62	1.39966
23.32	9.7038		23.32	-13.1914		41.64	1.7619
23.33	-7.35661		23.33	7.71821		41.66	2.1533
23.34	-35.2531		23.34	7.02502		41.68	2.47609
23.35	1.01443		23.35	11.129		41.7	2.53763
23.36	-4.38747		23.36	15.2302		41.72	2.20334
23.37	-6.45876		23.37	-23.8714		41.74	1.76088
23.38	20.6339		23.38	7.82412		41.76	1.44101
23.39	-13.1096		23.39	14.3169		41.78	1.24826
23.4	-11.8557		23.4	-29.5932		41.8	1.14789
23.41	-8.93799		23.41	14.094		41.82	1.10818
23.42	12.3103		23.42	-35.8216		41.84	1.0997
23.43	-17.2774		23.43	3.06005		41.86	1.16244
23.44	-24.3679		23.44	19.1389		41.88	1.37109
23.45	1.87214		23.45	-22.385		41.9	1.79862
23.46	-12.7239		23.46	4.48833		41.92	2.53089
23.47	-22.3227		23.47	-3.44108		41.94	3.57538
23.48	-21.0909		23.48	5.42678		41.96	4.59358
23.49	10.1382		23.49	21.4919		41.98	4.94043
23.5	-36.1355		23.5	13.5543		42	4.65664
23.51	-14.9119		23.51	-5.18597		42.02	4.0458
23.52	-7.0244		23.52	-41.929		42.04	3.212
23.53	-4.97294		23.53	-10.2747		42.06	2.43633
23.54	12.0758		23.54	-2.62307		42.08	1.89593
23.55	-10.8781		23.55	2.62585		42.1	1.60941
23.56	-13.0014		23.56	-11.3279		42.12	1.47211
23.57	-11.794		23.57	-20.4843		42.14	1.3305
23.58	-6.42265		23.58	12.3566		42.16	1.16394
23.59	-5.22059		23.59	0.79495		42.18	1.03555
23.6	-12.3545		23.6	3.63064		42.2	0.97713
23.61	23.009		23.61	6.46372		42.22	0.98945
23.62	-12.4634		23.62	-12.3058		42.24	1.06632
23.63	27.0615		23.63	-28.6779		42.26	1.19899
23.64	-0.91609		23.64	22.1474		42.28	1.35415
23.65	-6.39625		23.65	-9.8298		42.3	1.53672
23.66	3.12105		23.66	-31.0096		42.32	1.84525
23.67	25.1358		23.67	-0.59187		42.34	2.40983
23.68	-16.1853		23.68	-27.7767		42.36	3.369
23.69	-3.34222		23.69	14.636		42.38	4.73266
23.7	-8.00165		23.7	10.2462		42.4	6.09114
23.71	4.83644		23.71	5.85399		42.42	6.72474
23.72	-7.32794		23.72	-9.34068		42.44	6.21143
23.73	-25.3281		23.73	-42.5378		42.46	4.79694
23.74	12.5026		23.74	-10.9373		42.48	3.36183
23.75	-3.83578		23.75	6.26086		42.5	2.33886
23.76	6.49009		23.76	35.4566		42.52	1.71164
23.77	-0.68643		23.77	23.8501		42.54	1.34499
23.78	-34.532		23.78	11.0412		42.56	1.12195
23.79	19.9534		23.79	24.63		42.58	0.99305
23.8	6.10309		23.8	-22.9834		42.6	0.9388
23.81	-6.9162		23.81	-35.7992		42.62	0.95276
23.82	-29.1045		23.82	-17.4171		42.64	1.0388
23.83	-10.4617		23.83	-7.43734		42.66	1.2327
23.84	-1.82127		23.84	12.1402		42.68	1.55603
23.85	-7.34973		23.85	-30.6844		42.7	1.91926
23.86	-12.0471		23.86	-14.7111		42.72	2.04064
23.87	-10.9134		23.87	13.2599		42.74	1.80883
23.88	-13.9485		23.88	5.2289		42.76	1.47454
23.89	-26.1525		23.89	-20.8042		42.78	1.2461
23.9	-11.6919		23.9	-30.0394		42.8	1.18878
23.91	-0.56686		23.91	-45.2767		42.82	1.29184
23.92	-5.27722		23.92	-8.91598		42.84	1.50641
23.93	-41.6563		23.93	19.0428		42.86	1.75506
23.94	-3.87076		23.94	-10.6005		42.88	1.8669
23.95	-21.9206		23.95	-27.0456		42.9	1.73681
23.96	-9.13899		23.96	4.50736		42.92	1.51957
23.97	-12.1927		23.97	-4.74152		42.94	1.34767
23.98	-41.0816		23.98	14.8078		42.96	1.28789
23.99	-12.4724		23.99	-31.6447		42.98	1.3082
24	13.6349		24	-0.09894		43	1.26483
24.01	14.7406		24.01	-18.9549		43.02	1.12806
24.02	-2.48892		24.02	32.9875		43.04	1.02859
24.03	-18.0534		24.03	-19.4718		43.06	1.03329
24.04	-21.1196		24.04	-28.7326		43.08	1.11892
24.05	-23.354		24.05	-15.195		43.1	1.21277
24.06	16.91		24.06	-37.6589		43.12	1.2607
24.07	3.83919		24.07	19.0756		43.14	1.24072
24.08	9.10021		24.08	-21.3912		43.16	1.13196
24.09	-13.9735		24.09	1.74059		43.18	1.00246
24.1	-15.382		24.1	42.871		43.2	0.9283
24.11	18.2082		24.11	44.4001		43.22	0.95426
24.12	4.2971		24.12	39.928		43.24	1.11464
24.13	2.05143		24.13	-0.5453		43.26	1.45211
24.14	-15.1954		24.14	-33.8198		43.28	2.00509
24.15	-24.9435		24.15	-13.0955		43.3	2.72308
24.16	6.14069		24.16	-5.57227		43.32	3.23292
24.17	8.89047		24.17	-14.8501		43.34	3.03226
24.18	14.1392		24.18	8.27098		43.36	2.39029
24.19	6.0537		24.19	13.3911		43.38	1.82207
24.2	11.3006		24.2	-33.0898		43.4	1.45351
24.21	-18.4534		24.21	-9.97152		43.42	1.26256
24.22	5.9584		24.22	13.1458		43.44	1.22172
24.23	-10.4639		24.23	-6.93764		43.46	1.31272
24.24	3.94639		24.24	-19.8219		43.48	1.50944
24.25	-6.64402		24.25	-7.50693		43.5	1.81544
24.26	3.59826		24.26	8.40733		43.52	2.28196
24.27	-21.9934		24.27	2.72093		43.54	2.86833
24.28	4.91436		24.28	34.2339		43.56	3.256
24.29	-5.67838		24.29	-5.05369		43.58	3.19048
24.3	-3.77158		24.3	-40.7418		43.6	2.95571
24.31	-21.8652		24.31	-18.8305		43.62	2.70359
24.32	18.3742		24.32	16.2804		43.64	2.37947
24.33	-36.3868		24.33	-19.409		43.66	2.1078
24.34	-14.4814		24.34	-41.8989		43.68	2.0502
24.35	5.75715		24.35	-5.58908		43.7	2.2881
24.36	-19.0045		24.36	-20.8795		43.72	2.78388
24.37	5.40048		24.37	-43.3702		43.74	3.2257
24.38	15.6387		24.38	-31.061		43.76	3.08412
24.39	-9.9564		24.39	-9.1519		43.78	2.46664
24.4	-2.21812		24.4	-36.4429		43.8	1.87574
24.41	-11.9797		24.41	-25.3338		43.82	1.48018
24.42	-1.74116		24.42	0.17535		43.84	1.26751
24.43	-34.8357		24.43	-30.7154		43.86	1.22223
24.44	-12.0967		24.44	-46.0058		43.88	1.33215
24.45	-23.5239		24.45	-3.69602		43.9	1.5262
24.46	-4.9508		24.46	-20.1858		43.92	1.63216
24.47	-19.7106		24.47	-27.0752		43.94	1.59095
24.48	-19.4698		24.48	-21.9641		43.96	1.58116
24.49	7.43824		24.49	25.1477		43.98	1.74909
24.5	-20.6531		24.5	11.0601		44	2.13719
24.51	-24.577		24.51	5.37332		44.02	2.65426
24.52	-0.1668		24.52	11.6874		44.04	3.0919
24.53	-3.25575		24.53	21.6023		44.06	3.25291
24.54	-8.01042		24.54	-5.6817		44.08	2.92499
24.55	-21.0974		24.55	4.23535		44.1	2.31467
24.56	4.98331		24.56	-30.2464		44.12	1.75579
24.57	-26.4348		24.57	-20.327		44.14	1.35965
24.58	-3.68501		24.58	-18.8063		44.16	1.11746
24.59	-11.7673		24.59	-30.4842		44.18	1.00431
24.6	-25.6815		24.6	2.23943		44.2	1.00929
24.61	21.2391		24.61	-14.2354		44.22	1.09858
24.62	-10.1721		24.62	17.2914		44.24	1.17345
24.63	-22.415		24.63	-26.7801		44.26	1.18324
24.64	4.51042		24.64	-8.4498		44.28	1.18477
24.65	13.1043		24.65	-4.51757		44.3	1.16882
24.66	-14.9666		24.66	-25.7833		44.32	1.122
24.67	-0.53562		24.67	3.35294		44.34	1.06166
24.68	18.8974		24.68	-10.7086		44.36	0.96144
24.69	4.16587		24.69	-28.3679		44.38	0.84462
24.7	12.7698		24.7	-44.8248		44.4	0.76188
24.71	-8.62392		24.71	-27.6793		44.42	0.70913
24.72	-19.182		24.72	-34.5312		44.44	0.68704
24.73	6.92898		24.73	-6.58049		44.46	0.69983
24.74	-17.7909		24.74	21.373		44.48	0.7468
24.75	-11.6748		24.75	16.9293		44.5	0.85131
24.76	-23.0561		24.76	-36.7114		44.52	1.0392
24.77	-35.2679		24.77	10.451		44.54	1.32609
24.78	21.6897		24.78	-34.7835		44.56	1.7441
24.79	-10.5164		24.79	-18.8146		44.58	2.35011
24.8	14.7805		24.8	-13.6424		44.6	3.07643
24.81	5.08045		24.81	-7.26669		44.62	3.49308
24.82	-11.2831		24.82	29.1126		44.64	3.16435
24.83	-4.30998		24.83	-11.3043		44.66	2.49806
24.84	1.83312		24.84	-4.91743		44.68	2.0025
24.85	-37.0203		24.85	-10.5266		44.7	1.78931
24.86	4.96305		24.86	-37.7317		44.72	1.77199
24.87	-22.2166		24.87	-34.9327		44.74	1.85438
24.88	13.1074		24.88	-15.3293		44.76	2.10625
24.89	15.102		24.89	-1.72156		44.78	2.63066
24.9	3.76703		24.9	-30.1093		44.8	3.36145
24.91	-43.3973		24.91	-23.6924		44.82	3.8256
24.92	9.44252		24.92	-14.8707		44.84	3.43935
24.93	-10.2135		24.93	-3.64409		44.86	2.57718
24.94	22.6347		24.94	13.5875		44.88	1.83387
24.95	-11.1794		24.95	-17.1757		44.9	1.35606
24.96	-2.48913		24.96	-8.33364		44.92	1.0931
[truncated: 2,704 more rows]

[truncated: 7 more sheets: Figure 3b, Figure 3c, Figure 3d, Figure 3e, Figure 4b, Figure 4c, Figure 4d]
